# Supplementary material for: 2-(1-Benzo­thio­phen-2-yl)-4H-1,3,4-oxa­diazin-5(6H)-one
Source: Acta Crystallogr Sect E Struct Rep Online. 2013 Dec 14;70(Pt 1):o41. doi: 10.1107/S1600536813033291 (PMC3914084; doi:10.1107/S1600536813033291)
Supplement: Supplementary file 1 [file e-70-00o41-sup1.cif]

##############################################################################
#                                                                            #
# This CIF contains the data in a paper accepted for publication in          #
# Acta Crystallographica Section E. It conforms to the requirements of       #
# Notes for Authors for Acta Crystallographica Section E, and has been       #
# peer reviewed under the auspices of the IUCr Commission on Journals.       #
#                                                                            #
# Full details of the Crystallographic Information File format               #
# are given in the paper "The Crystallographic Information File (CIF):       #
# a New Standard Archive File for Crystallography" by S. R. Hall, F. H.      #
# Allen and I. D. Brown [Acta Cryst. (1991), A47, 655-685].                  #
#                                                                            #
# The current version of the core CIF dictionary is obtainable from          #
# ftp://ftp.iucr.org/pub/cif_core.dic.                                       #
#                                                                            #
# Software is freely available for graphical display of the structure(s)     #
# in this CIF. For information consult the CIF software page                 #
# http://www.iucr.org/resources/cif/software.                                #
#                                                                            #
# This file may be used for bona fide research purposes within the           #
# scientific community so long as proper attribution is given to the journal # 
# article from which it was obtained.                                        #
#                                                                            #
##############################################################################
data_I
_audit_creation_method     SHELXL-97
_database_code_depnum_ccdc_archive     'CCDC 975730'
_chemical_name_systematic
;
2-(1-Benzothiophen-2-yl)-4<i>H</i>-1,3,4-oxadiazin-5(6<i>H</i>)-one
;
_chemical_name_common     ?
_chemical_formula_moiety     'C11 H8 N2 O2 S'
_chemical_formula_sum     'C11 H8 N2 O2 S'
_chemical_formula_iupac     'C11 H8 N2 O2 S'
_chemical_formula_weight     232.25
_chemical_melting_point     ?
_symmetry_cell_setting     monoclinic
_symmetry_space_group_name_H-M     'P 21/n'
_symmetry_space_group_name_Hall     '-P 2yn'
loop_
    _symmetry_equiv_pos_as_xyz
    'x,y,z'
    '1/2-x,1/2+y,1/2-z'
    '-x,-y,-z'
    '1/2+x,1/2-y,1/2+z'
_cell_length_a     7.4950(15)
_cell_length_b     6.0350(12)
_cell_length_c     22.412(5)
_cell_angle_alpha     90.00
_cell_angle_beta     93.08(3)
_cell_angle_gamma     90.00
_cell_volume     1012.3(4)
_cell_formula_units_Z     4
_cell_measurement_reflns_used     25
_cell_measurement_theta_min     9
_cell_measurement_theta_max     12
_cell_measurement_temperature     293(2)
_exptl_crystal_description     block
_exptl_crystal_colour     colorless
_exptl_crystal_size_max     0.30
_exptl_crystal_size_mid     0.20
_exptl_crystal_size_min     0.10
_exptl_crystal_density_diffrn     1.524
_exptl_crystal_density_meas     ?
_exptl_crystal_density_method     'not measured'
_exptl_crystal_F_000     480
_exptl_absorpt_coefficient_mu     0.303
_exptl_absorpt_correction_type     psi-scan
_exptl_absorpt_process_details     '(North <i>et al.</i>, 1968)'
_exptl_absorpt_correction_T_min     0.9145
_exptl_absorpt_correction_T_max     0.9703
_exptl_special_details     ?
_diffrn_ambient_temperature     293(2)
_diffrn_radiation_type     MoK\a
_diffrn_radiation_wavelength     0.71073
_diffrn_radiation_source     'fine-focus sealed tube'
_diffrn_radiation_monochromator     graphite
_diffrn_measurement_device_type     'Enraf--Nonius CAD-4'
_diffrn_measurement_method     \w/2\q
_diffrn_detector_area_resol_mean     ?
_diffrn_reflns_number     1999
_diffrn_reflns_av_R_equivalents     0.0643
_diffrn_reflns_av_sigmaI/netI     0.0605
_diffrn_reflns_theta_min     1.82
_diffrn_reflns_theta_max     25.42
_diffrn_reflns_theta_full     25.42
_diffrn_measured_fraction_theta_max     0.990
_diffrn_measured_fraction_theta_full     0.990
_diffrn_reflns_limit_h_min     0
_diffrn_reflns_limit_h_max     9
_diffrn_reflns_limit_k_min     0
_diffrn_reflns_limit_k_max     7
_diffrn_reflns_limit_l_min     -27
_diffrn_reflns_limit_l_max     27
_diffrn_standards_number     3
_diffrn_standards_interval_count     200
_diffrn_standards_interval_time     .
_diffrn_standards_decay_%     1
_refine_special_details
;
Refinement of <i>F</i>^2^ against ALL reflections. The weighted <i>R</i>-factor
<i>wR</i> and goodness of fit <i>S</i> are based on <i>F</i>^2^, conventional
<i>R</i>-factors <i>R</i> are based on <i>F</i>, with <i>F</i> set to zero for
negative <i>F</i>^2^. The threshold expression of <i>F</i>^2^ >
\s(<i>F</i>^2^) is used only for calculating <i>R</i>-factors(gt) <i>etc</i>.
and is not relevant to the choice of reflections for refinement.
<i>R</i>-factors based on <i>F</i>^2^ are statistically about twice as large
as those based on <i>F</i>, and <i>R</i>- factors based on ALL data will be
even larger.
;
_reflns_number_total     1848
_reflns_number_gt     1167
_reflns_threshold_expression     I>2sigma(I)
_refine_ls_structure_factor_coef     Fsqd
_refine_ls_matrix_type     full
_refine_ls_R_factor_all     0.1067
_refine_ls_R_factor_gt     0.0642
_refine_ls_wR_factor_gt     0.1629
_refine_ls_wR_factor_ref     0.1923
_refine_ls_goodness_of_fit_ref     1.000
_refine_ls_restrained_S_all     1.001
_refine_ls_number_reflns     1848
_refine_ls_number_parameters     145
_refine_ls_number_restraints     1
_refine_ls_hydrogen_treatment     constr
_refine_ls_weighting_scheme     calc
_refine_ls_weighting_details
         'calc w=1/[\s^2^(Fo^2^)+(0.1000P)^2^+0.6500P] where P=(Fo^2^+2Fc^2^)/3'
_atom_sites_solution_hydrogens     geom
_atom_sites_solution_primary     direct
_atom_sites_solution_secondary     difmap
_refine_ls_shift/su_max     0.000
_refine_ls_shift/su_mean     0.000
_refine_diff_density_max     0.390
_refine_diff_density_min     -0.387
_refine_ls_extinction_method     none
_refine_ls_extinction_coef     ?
loop_
    _atom_type_symbol
    _atom_type_description
    _atom_type_scat_dispersion_real
    _atom_type_scat_dispersion_imag
    _atom_type_scat_source
    'C' 'C' 0.0033 0.0016
                         'International Tables Vol C Tables 4.2.6.8 and 6.1.1.4'
    'H' 'H' 0.0000 0.0000
                         'International Tables Vol C Tables 4.2.6.8 and 6.1.1.4'
    'N' 'N' 0.0061 0.0033
                         'International Tables Vol C Tables 4.2.6.8 and 6.1.1.4'
    'O' 'O' 0.0106 0.0060
                         'International Tables Vol C Tables 4.2.6.8 and 6.1.1.4'
    'S' 'S' 0.1246 0.1234
                         'International Tables Vol C Tables 4.2.6.8 and 6.1.1.4'
_computing_data_collection     'CAD-4 EXPRESS (Enraf--Nonius, 1994)'
_computing_cell_refinement     'CAD-4 EXPRESS (Enraf--Nonius, 1994)'
_computing_data_reduction     'XCAD4 (Harms & Wocadlo, 1995)'
_computing_structure_solution     'SHELXTL (Sheldrick, 2008)'
_computing_structure_refinement     'SHELXTL (Sheldrick, 2008)'
_computing_molecular_graphics     'SHELXTL (Sheldrick, 2008)'
_computing_publication_material     'SHELXTL (Sheldrick, 2008)'
loop_
    _atom_site_type_symbol
    _atom_site_label
    _atom_site_fract_x
    _atom_site_fract_y
    _atom_site_fract_z
    _atom_site_U_iso_or_equiv
    _atom_site_adp_type
    _atom_site_calc_flag
    _atom_site_refinement_flags
    _atom_site_occupancy
    _atom_site_symmetry_multiplicity
    _atom_site_disorder_assembly
    _atom_site_disorder_group
    S S 0.66885(16) 0.2027(2) 0.99910(5) 0.0507(4) Uani d . 1 1 . .
    O O2 0.8714(5) 0.7881(6) 1.23337(14) 0.0632(10) Uani d . 1 1 . .
    O O1 0.8545(5) 0.7527(5) 1.07326(14) 0.0606(10) Uani d . 1 1 . .
    C C1 0.6558(5) 0.2443(8) 0.92291(17) 0.0391(10) Uani d . 1 1 . .
    N N1 0.7891(5) 0.5094(6) 1.17093(15) 0.0442(9) Uani d . 1 1 . .
    H H1A 0.7685 0.4264 1.2010 0.053 Uiso calc R 1 1 . .
    C C2 0.5909(6) 0.0894(8) 0.8802(2) 0.0491(12) Uani d . 1 1 . .
    H H2B 0.5496 -0.0488 0.8917 0.059 Uiso calc R 1 1 . .
    N N2 0.7558(5) 0.4203(6) 1.11441(15) 0.0430(9) Uani d . 1 1 . .
    C C3 0.5905(6) 0.1488(9) 0.8209(2) 0.0540(13) Uani d . 1 1 . .
    H H3B 0.5454 0.0508 0.7918 0.065 Uiso calc R 1 1 . .
    C C4 0.6552(6) 0.3490(9) 0.8041(2) 0.0555(13) Uani d . 1 1 . .
    H H4A 0.6566 0.3817 0.7636 0.067 Uiso calc R 1 1 . .
    C C5 0.7186(6) 0.5054(8) 0.84494(19) 0.0514(12) Uani d . 1 1 . .
    H H5A 0.7590 0.6427 0.8325 0.062 Uiso calc R 1 1 . .
    C C6 0.7203(6) 0.4501(8) 0.90646(18) 0.0429(11) Uani d U 1 1 . .
    C C7 0.7809(5) 0.5961(8) 0.95690(16) 0.0371(10) Uani d U 1 1 . .
    H H7A 0.8256 0.7395 0.9550 0.044 Uiso calc R 1 1 . .
    C C8 0.7548(5) 0.4656(7) 1.00939(17) 0.0379(10) Uani d . 1 1 . .
    C C9 0.7923(5) 0.5458(7) 1.07104(17) 0.0342(9) Uani d . 1 1 . .
    C C10 0.8941(6) 0.8522(7) 1.13060(19) 0.0461(11) Uani d . 1 1 . .
    H H10A 0.8284 0.9903 1.1326 0.055 Uiso calc R 1 1 . .
    H H10B 1.0204 0.8878 1.1341 0.055 Uiso calc R 1 1 . .
    C C11 0.8500(6) 0.7115(8) 1.18252(19) 0.0446(11) Uani d . 1 1 . .
loop_
    _atom_site_aniso_label
    _atom_site_aniso_U_11
    _atom_site_aniso_U_22
    _atom_site_aniso_U_33
    _atom_site_aniso_U_12
    _atom_site_aniso_U_13
    _atom_site_aniso_U_23
    S 0.0665(8) 0.0529(7) 0.0334(7) -0.0047(6) 0.0096(5) 0.0009(6)
    O2 0.076(2) 0.082(3) 0.0322(18) -0.002(2) 0.0036(15) -0.0179(18)
    O1 0.104(3) 0.049(2) 0.0293(18) -0.0176(18) 0.0092(17) -0.0028(14)
    C1 0.038(2) 0.056(3) 0.024(2) 0.0058(19) 0.0081(17) 0.0047(19)
    N1 0.059(2) 0.052(2) 0.0225(18) -0.0017(19) 0.0104(16) 0.0012(16)
    C2 0.054(3) 0.057(3) 0.037(3) 0.001(2) 0.005(2) -0.006(2)
    N2 0.062(2) 0.043(2) 0.0248(18) 0.0046(18) 0.0097(16) -0.0007(16)
    C3 0.052(3) 0.078(4) 0.031(2) 0.012(3) -0.002(2) -0.013(3)
    C4 0.064(3) 0.079(4) 0.024(2) 0.019(3) 0.007(2) 0.003(2)
    C5 0.071(3) 0.051(3) 0.034(3) 0.013(2) 0.016(2) 0.008(2)
    C6 0.046(2) 0.053(3) 0.031(2) 0.009(2) 0.0105(18) 0.002(2)
    C7 0.0324(19) 0.060(3) 0.0186(19) 0.013(2) 0.0016(15) -0.0124(19)
    C8 0.049(2) 0.041(2) 0.024(2) 0.007(2) 0.0071(17) -0.0004(18)
    C9 0.042(2) 0.036(2) 0.026(2) 0.0013(18) 0.0036(17) -0.0014(18)
    C10 0.057(3) 0.046(3) 0.036(2) 0.005(2) 0.005(2) -0.007(2)
    C11 0.047(2) 0.058(3) 0.029(2) 0.012(2) 0.0056(19) -0.011(2)
_geom_special_details
;
All e.s.d.'s (except the e.s.d. in the dihedral angle between two l.s. planes)
are estimated using the full covariance matrix. The cell e.s.d.'s are taken
into account individually in the estimation of e.s.d.'s in distances, angles
and torsion angles; correlations between e.s.d.'s in cell parameters are only
used when they are defined by crystal symmetry. An approximate (isotropic)
treatment of cell e.s.d.'s is used for estimating e.s.d.'s involving l.s.
planes.
;
loop_
    _geom_bond_atom_site_label_1
    _geom_bond_atom_site_label_2
    _geom_bond_site_symmetry_2
    _geom_bond_distance
    _geom_bond_publ_flag
    S C8 . 1.723(5) ?
    S C1 . 1.723(4) ?
    O2 C11 . 1.232(5) ?
    O1 C9 . 1.333(5) ?
    O1 C10 . 1.435(5) ?
    C1 C6 . 1.390(6) ?
    C1 C2 . 1.406(6) ?
    N1 C11 . 1.323(6) ?
    N1 N2 . 1.387(5) ?
    N1 H1A . 0.8600 ?
    C2 C3 . 1.377(6) ?
    C2 H2B . 0.9300 ?
    N2 C9 . 1.274(5) ?
    C3 C4 . 1.363(7) ?
    C3 H3B . 0.9300 ?
    C4 C5 . 1.382(7) ?
    C4 H4A . 0.9300 ?
    C5 C6 . 1.418(6) ?
    C5 H5A . 0.9300 ?
    C6 C7 . 1.485(6) ?
    C7 C8 . 1.438(6) ?
    C7 H7A . 0.9300 ?
    C8 C9 . 1.477(5) ?
    C10 C11 . 1.492(6) ?
    C10 H10A . 0.9700 ?
    C10 H10B . 0.9700 ?
loop_
    _geom_angle_atom_site_label_1
    _geom_angle_atom_site_label_2
    _geom_angle_atom_site_label_3
    _geom_angle_site_symmetry_1
    _geom_angle_site_symmetry_3
    _geom_angle
    _geom_angle_publ_flag
    C8 S C1 . . 90.0(2) ?
    C9 O1 C10 . . 118.7(3) ?
    C6 C1 C2 . . 121.8(4) ?
    C6 C1 S . . 113.0(3) ?
    C2 C1 S . . 125.2(4) ?
    C11 N1 N2 . . 125.5(4) ?
    C11 N1 H1A . . 117.3 ?
    N2 N1 H1A . . 117.3 ?
    C3 C2 C1 . . 117.8(5) ?
    C3 C2 H2B . . 121.1 ?
    C1 C2 H2B . . 121.1 ?
    C9 N2 N1 . . 115.5(4) ?
    C4 C3 C2 . . 121.1(5) ?
    C4 C3 H3B . . 119.5 ?
    C2 C3 H3B . . 119.5 ?
    C3 C4 C5 . . 122.5(4) ?
    C3 C4 H4A . . 118.8 ?
    C5 C4 H4A . . 118.8 ?
    C4 C5 C6 . . 117.9(5) ?
    C4 C5 H5A . . 121.0 ?
    C6 C5 H5A . . 121.0 ?
    C1 C6 C5 . . 118.9(4) ?
    C1 C6 C7 . . 115.1(4) ?
    C5 C6 C7 . . 125.9(4) ?
    C8 C7 C6 . . 104.4(4) ?
    C8 C7 H7A . . 127.8 ?
    C6 C7 H7A . . 127.8 ?
    C7 C8 C9 . . 124.0(4) ?
    C7 C8 S . . 117.5(3) ?
    C9 C8 S . . 118.6(3) ?
    N2 C9 O1 . . 128.1(4) ?
    N2 C9 C8 . . 118.8(4) ?
    O1 C9 C8 . . 113.0(3) ?
    O1 C10 C11 . . 114.6(4) ?
    O1 C10 H10A . . 108.6 ?
    C11 C10 H10A . . 108.6 ?
    O1 C10 H10B . . 108.6 ?
    C11 C10 H10B . . 108.6 ?
    H10A C10 H10B . . 107.6 ?
    O2 C11 N1 . . 123.6(4) ?
    O2 C11 C10 . . 119.0(4) ?
    N1 C11 C10 . . 117.4(4) ?
loop_
    _geom_torsion_atom_site_label_1
    _geom_torsion_atom_site_label_2
    _geom_torsion_atom_site_label_3
    _geom_torsion_atom_site_label_4
    _geom_torsion_site_symmetry_1
    _geom_torsion_site_symmetry_2
    _geom_torsion_site_symmetry_3
    _geom_torsion_site_symmetry_4
    _geom_torsion
    _geom_torsion_publ_flag
    C8 S C1 C6 . . . . 1.8(3) ?
    C8 S C1 C2 . . . . -179.4(4) ?
    C6 C1 C2 C3 . . . . -0.9(6) ?
    S C1 C2 C3 . . . . -179.7(3) ?
    C11 N1 N2 C9 . . . . 1.8(6) ?
    C1 C2 C3 C4 . . . . 1.7(7) ?
    C2 C3 C4 C5 . . . . -2.2(7) ?
    C3 C4 C5 C6 . . . . 1.9(7) ?
    C2 C1 C6 C5 . . . . 0.7(6) ?
    S C1 C6 C5 . . . . 179.5(3) ?
    C2 C1 C6 C7 . . . . 178.9(4) ?
    S C1 C6 C7 . . . . -2.2(4) ?
    C4 C5 C6 C1 . . . . -1.1(6) ?
    C4 C5 C6 C7 . . . . -179.1(4) ?
    C1 C6 C7 C8 . . . . 1.4(4) ?
    C5 C6 C7 C8 . . . . 179.5(4) ?
    C6 C7 C8 C9 . . . . -178.2(4) ?
    C6 C7 C8 S . . . . 0.0(4) ?
    C1 S C8 C7 . . . . -1.0(3) ?
    C1 S C8 C9 . . . . 177.3(3) ?
    N1 N2 C9 O1 . . . . -1.6(6) ?
    N1 N2 C9 C8 . . . . -178.0(3) ?
    C10 O1 C9 N2 . . . . 2.6(7) ?
    C10 O1 C9 C8 . . . . 179.1(4) ?
    C7 C8 C9 N2 . . . . 176.5(4) ?
    S C8 C9 N2 . . . . -1.7(5) ?
    C7 C8 C9 O1 . . . . -0.4(6) ?
    S C8 C9 O1 . . . . -178.6(3) ?
    C9 O1 C10 C11 . . . . -3.3(6) ?
    N2 N1 C11 O2 . . . . 177.0(4) ?
    N2 N1 C11 C10 . . . . -2.8(6) ?
    O1 C10 C11 O2 . . . . -176.5(4) ?
    O1 C10 C11 N1 . . . . 3.4(6) ?
loop_
    _geom_hbond_atom_site_label_D
    _geom_hbond_atom_site_label_H
    _geom_hbond_atom_site_label_A
    _geom_hbond_site_symmetry_A
    _geom_hbond_distance_DH
    _geom_hbond_distance_HA
    _geom_hbond_distance_DA
    _geom_hbond_angle_DHA
    N1 H1A O2 2_647 0.86 2.03 2.848(5) 158
data_New_Global_Publ_Block
_journal_date_recd_electronic     2013-11-27
_journal_date_accepted     2013-12-09
_journal_name_full     'Acta Crystallographica, Section E'
_journal_year     2014
_journal_volume     70
_journal_issue      1
_journal_page_first     o41
_journal_page_last     o41
_journal_paper_category     QO
_journal_paper_doi     10.1107/S1600536813033291
_journal_coeditor_code     XU5757
_publ_contact_author_name     'Sun Hong-shun'
_publ_contact_author_address
;
Chemical Engineering Department
Nanjing College of Chemical Technology
Geguan Road No. 265 Nanjing
Nanjing 210048
People's Republic of China
;
_publ_contact_author_email     njutshs@126.com
_publ_contact_author_fax     '86 25 58370621'
_publ_contact_author_phone     '86 25 58370534'
_publ_section_title
;
2-(1-Benzothiophen-2-yl)-4<i>H</i>-1,3,4-oxadiazin-5(6<i>H</i>)-one
;
loop_
    _publ_author_name
    _publ_author_address
    'Sun, Hong-Shun'
;
Chemical Engineering Department
Nanjing College of Chemical Technology
Nanjing 210048
People's Republic of China
College of Science
Nanjing University of Technology
Nanjing 210009
People's Republic of China
;
    'Li, Yu-Long'
;
Chemical Engineering Department
Nanjing College of Chemical Technology
Nanjing 210048
People's Republic of China
;
    'Xu, Ning'
;
Chemical Engineering Department
Nanjing College of Chemical Technology
Nanjing 210048
People's Republic of China
;
    'Shen, Lin-Jiang'
;
College of Science
Nanjing University of Technology
Nanjing 210009
People's Republic of China
;
