# Supplementary material for: 2-(1-Benzo­thio­phen-2-yl)-4H-1,3,4-oxa­diazin-5(6H)-one
Source: Acta Crystallogr Sect E Struct Rep Online. 2013 Dec 14;70(Pt 1):o41. doi: 10.1107/S1600536813033291 (PMC3914084; doi:10.1107/S1600536813033291)
Supplement: Supplementary file 2 [file e-70-00o41-Isup2.hkl]

# 
# h,k,l, Fc-squared, Fo-squared, sigma(Fo-squared) and status flag 
# 
data_I
_shelx_title '    X in P2(1)/n' 
_shelx_refln_list_code          4 
_shelx_F_calc_maximum      187.08 
_exptl_crystal_F_000       480.00 
_reflns_d_resolution_high  0.8277 
 
loop_ 
 _symmetry_equiv_pos_as_xyz 
 'x, y, z' 
 '-x+1/2, y+1/2, -z+1/2' 
 '-x, -y, -z' 
 'x-1/2, -y-1/2, z-1/2' 
 
_cell_length_a     7.4950 
_cell_length_b     6.0350 
_cell_length_c    22.4120 
_cell_angle_alpha  90.000 
_cell_angle_beta   93.080 
_cell_angle_gamma  90.000 
 
_shelx_F_squared_multiplier     1.000 
 
loop_ 
 _refln_index_h 
 _refln_index_k 
 _refln_index_l 
 _refln_F_squared_calc 
 _refln_F_squared_meas 
 _refln_F_squared_sigma 
 _refln_observed_status 
   2   0   0    23445.80    23224.54    290.88 o 
   4   0   0      424.65      330.26     13.36 o 
   6   0   0       17.26        7.05      6.14 o 
   8   0   0        2.19        0.72      6.61 o 
   1   1   0      535.32      522.67     10.08 o 
   2   1   0    25207.15    25242.79      5.59 o 
   3   1   0      174.85      155.36      8.80 o 
   4   1   0     1631.55     1425.76      7.42 o 
   5   1   0       71.32       89.70      7.22 o 
   6   1   0       94.69       78.68      9.65 o 
   7   1   0       69.95       37.23     10.69 o 
   8   1   0       24.51       28.48      8.45 o 
   0   2   0      376.31      355.06      8.46 o 
   1   2   0       45.67       36.64      5.16 o 
   2   2   0     1021.64     1175.67     20.31 o 
   3   2   0       73.45       48.12      3.86 o 
   4   2   0     4148.41     3942.41     49.74 o 
   5   2   0       14.16        0.60      6.78 o 
   6   2   0      784.30      805.15     27.04 o 
   7   2   0       37.84       46.08      9.76 o 
   8   2   0        0.58       17.44      7.77 o 
   1   3   0        5.04       11.12      4.63 o 
   2   3   0      652.26      558.90     17.87 o 
   3   3   0       79.53       82.67      8.71 o 
   4   3   0      163.18      119.53      5.74 o 
   5   3   0       23.98       15.84      8.22 o 
   6   3   0      172.54      163.72      6.71 o 
   7   3   0        1.03        0.81      7.27 o 
   8   3   0      164.08      139.01      8.50 o 
   0   4   0      823.45      914.00     23.57 o 
   1   4   0      333.73      295.78     14.92 o 
   2   4   0      456.87      529.89     20.44 o 
   3   4   0      120.79       91.69      6.08 o 
   4   4   0        2.88        2.93      7.53 o 
   5   4   0       14.72        7.58      7.58 o 
   6   4   0       69.08       47.03     10.27 o 
   7   4   0       12.96        3.73      7.73 o 
   1   5   0       21.39       12.91      6.59 o 
   2   5   0       63.09       55.30      8.96 o 
   3   5   0      138.45      149.63     14.03 o 
   4   5   0       82.25       66.16      5.19 o 
   5   5   0       33.70       26.55     11.42 o 
   6   5   0        5.13       33.58     10.71 o 
   0   6   0        7.31        0.84      8.73 o 
   1   6   0       63.12       51.61      6.59 o 
   2   6   0        0.11        4.30      7.25 o 
   3   6   0        4.58        7.87      7.87 o 
   4   6   0        0.15        5.79      7.87 o 
   5   6   0       60.59       45.72      9.19 o 
   1   7   0       27.41       36.46      8.32 o 
   2   7   0        0.24        6.43      6.43 o 
  -9   0   1       31.94       33.60      9.79 o 
  -7   0   1       35.08        2.13      9.20 o 
  -5   0   1       65.74       85.10      8.37 o 
  -3   0   1      466.19      405.26     12.56 o 
  -1   0   1     1999.51     2613.38     22.71 o 
   1   0   1       15.96       20.98      5.47 o 
   3   0   1       34.31       20.05      2.85 o 
   5   0   1       63.90       66.19      8.04 o 
   7   0   1       88.02      101.22     10.84 o 
   9   0   1      107.37       96.49     12.33 o 
  -8   1   1       13.84        8.20      8.49 o 
  -7   1   1        7.44       12.87      7.84 o 
  -6   1   1      468.51      515.92     22.51 o 
  -5   1   1       31.99       51.49      7.07 o 
  -4   1   1     5083.83     5534.70     52.56 o 
  -3   1   1       38.88       44.21      6.66 o 
  -2   1   1     6856.41     6893.34      4.47 o 
  -1   1   1      509.96      377.74      9.32 o 
   0   1   1     4435.41     5434.13    148.93 o 
   1   1   1     2117.10     1908.96     18.55 o 
   2   1   1     6518.15     6332.08      4.58 o 
   3   1   1      245.99      229.22     10.46 o 
   4   1   1      136.33       94.26      5.95 o 
   5   1   1      190.56      205.80     12.53 o 
   6   1   1        2.90       10.91      7.05 o 
   7   1   1      150.76      154.24     13.13 o 
   8   1   1        6.30       13.64      8.29 o 
  -8   2   1       31.66       45.65     14.15 o 
  -7   2   1        1.29        8.89      9.62 o 
  -6   2   1      427.67      445.87     22.45 o 
  -5   2   1       84.44       72.62      9.43 o 
  -4   2   1       13.37       13.93      7.95 o 
  -3   2   1       30.06       29.98      4.66 o 
  -2   2   1      867.66      712.78     18.17 o 
  -1   2   1      282.84      213.89      3.02 o 
   0   2   1     1021.80     1080.63     20.99 o 
   1   2   1       26.30       16.43      2.66 o 
   2   2   1      182.58      174.98      9.32 o 
   3   2   1     1661.65     1548.87      4.87 o 
   4   2   1       75.85       72.09     10.52 o 
   5   2   1      427.56      420.83      6.31 o 
   6   2   1       13.38       19.30      7.06 o 
   7   2   1        9.26       36.82      9.74 o 
   8   2   1        0.68        7.79      8.82 o 
  -8   3   1       46.80       41.81     11.89 o 
  -7   3   1       67.75       94.17     13.61 o 
  -6   3   1       16.53        0.00      9.33 o 
  -5   3   1       49.91       48.54     10.32 o 
  -4   3   1       19.39        6.46      6.46 o 
  -3   3   1       97.05      108.50      9.80 o 
  -2   3   1     2031.06     1900.97      6.43 o 
  -1   3   1      290.96      270.87     15.26 o 
   0   3   1     3261.24     3100.92     65.37 o 
   1   3   1      342.70      337.28     14.00 o 
   2   3   1      164.32      160.19     11.03 o 
   3   3   1      202.42      246.63     13.55 o 
   4   3   1        0.01        4.98      4.98 o 
   5   3   1      182.31      168.96     14.72 o 
   6   3   1       20.29       34.60      9.85 o 
   7   3   1       58.19       75.49     12.22 o 
   8   3   1       55.03       51.75     13.45 o 
  -7   4   1        4.20       29.01      7.22 o 
  -6   4   1       33.15       20.64     11.41 o 
  -5   4   1        0.32        5.38      6.85 o 
  -4   4   1      424.53      451.83     23.02 o 
  -3   4   1        7.58        7.10      7.10 o 
  -2   4   1      423.02      394.21     19.53 o 
  -1   4   1      117.87      105.42      6.87 o 
   0   4   1        2.88       12.71      9.24 o 
   1   4   1      138.73      164.21     12.35 o 
   2   4   1      333.52      294.94     16.99 o 
   3   4   1       73.18       69.42      9.84 o 
   4   4   1      231.00      249.08     15.47 o 
   5   4   1       46.64       40.21      6.58 o 
   6   4   1       34.59        0.00     10.40 o 
   7   4   1        0.22       23.90      8.79 o 
  -6   5   1       88.70       81.79      8.94 o 
  -5   5   1        3.96        7.20      7.53 o 
  -4   5   1       26.98        6.67      9.15 o 
  -3   5   1        1.11       10.74      9.09 o 
  -2   5   1       27.30       10.52      8.31 o 
  -1   5   1        0.12        8.04      8.04 o 
   0   5   1      149.24      134.32     21.89 o 
   1   5   1       37.22       25.80      8.04 o 
   2   5   1      157.25      153.12     12.44 o 
   3   5   1       33.05       24.23      8.43 o 
   4   5   1        0.28        6.22      7.26 o 
   5   5   1        4.04        4.73      8.26 o 
   6   5   1       14.32        9.91      8.30 o 
  -5   6   1        4.35        6.84      9.18 o 
  -4   6   1       28.51       61.40      9.80 o 
  -3   6   1        0.49        9.64      8.05 o 
  -2   6   1       33.31       32.69     11.96 o 
  -1   6   1        2.00        9.07     10.25 o 
   0   6   1       18.51        5.08      6.26 o 
   1   6   1        3.31        8.99      6.25 o 
   2   6   1       12.36       13.66      6.94 o 
   3   6   1       14.16        7.72      9.56 o 
   4   6   1       24.27       33.16      9.64 o 
   5   6   1        6.86        8.28      8.28 o 
  -2   7   1        0.87        8.87     10.14 o 
  -1   7   1       10.41        9.92      9.80 o 
   0   7   1        8.68       10.70      5.21 o 
   1   7   1       18.34       10.35      8.48 o 
   2   7   1        1.42        2.97      8.18 o 
  -8   0   2        2.40       17.80      8.23 o 
  -6   0   2       62.97       75.43      9.38 o 
  -4   0   2     1635.34     1835.78     29.53 o 
  -2   0   2    34999.84    35535.12    370.61 o 
   0   0   2     2868.58     2914.03    214.82 o 
   2   0   2     4657.37     4794.42     32.05 o 
   4   0   2       32.08       17.23      4.79 o 
   6   0   2       74.80       65.51      9.24 o 
   8   0   2       63.93       59.57     10.10 o 
  -8   1   2       13.88       29.77      8.67 o 
  -7   1   2        0.35        6.57      7.60 o 
  -6   1   2      241.62      213.38     15.94 o 
  -5   1   2        1.15        6.50      6.50 o 
  -4   1   2     4416.46     4681.61     49.26 o 
  -3   1   2      645.05      727.55     18.17 o 
  -2   1   2      403.19      332.30     10.84 o 
  -1   1   2        0.97        3.27      4.02 o 
   0   1   2     9842.87     8818.84    413.09 o 
   1   1   2      712.27      681.22     12.04 o 
   2   1   2       99.43       98.90      6.67 o 
   3   1   2      339.83      326.90     12.81 o 
   4   1   2       51.76       47.74      7.10 o 
   5   1   2      222.52      267.84     14.71 o 
   6   1   2       12.83        4.70      6.30 o 
   7   1   2        3.38       10.77      8.22 o 
   8   1   2        4.98        2.52      7.80 o 
  -8   2   2      247.20      245.93     19.02 o 
  -7   2   2       33.74       40.55     11.33 o 
  -6   2   2     1150.33     1160.34     35.68 o 
  -5   2   2      391.80      424.82     19.52 o 
  -4   2   2      279.95      294.12     14.87 o 
  -3   2   2       24.29       21.01      5.57 o 
  -2   2   2      427.35      349.49     12.93 o 
  -1   2   2     1078.38     1264.71     20.21 o 
   0   2   2      152.70      147.84      5.89 o 
   1   2   2      959.06      992.42     18.36 o 
   2   2   2       76.41       73.86      9.70 o 
   3   2   2       65.48       88.65      8.24 o 
   4   2   2       12.12        8.11      1.93 o 
   5   2   2       40.09       41.97      6.84 o 
   6   2   2        2.21       13.36      5.75 o 
   7   2   2       41.15       14.99      8.41 o 
   8   2   2        6.97        5.38      7.94 o 
  -8   3   2      115.45      119.31     14.52 o 
  -7   3   2       20.20       28.63     10.18 o 
  -6   3   2        1.83       21.94      8.38 o 
  -5   3   2       20.61       20.64      8.12 o 
  -4   3   2       61.09       48.21      9.48 o 
  -3   3   2      553.32      511.26     19.44 o 
  -2   3   2        3.91        1.96      5.08 o 
  -1   3   2      538.67      585.13     18.31 o 
   0   3   2      189.62      261.88     10.17 o 
   1   3   2       66.11       60.56      7.63 o 
   2   3   2      761.77      723.98     21.55 o 
   3   3   2      444.52      400.18     17.80 o 
   4   3   2       32.87       24.73      7.90 o 
   5   3   2       58.34       51.99     10.08 o 
   6   3   2       54.65       50.88      7.87 o 
   7   3   2        9.02       20.89      8.61 o 
   8   3   2        5.36       22.90      9.36 o 
  -7   4   2        7.21        9.68      9.27 o 
  -6   4   2        2.80        0.98     10.19 o 
  -5   4   2       16.87        9.74      8.62 o 
  -4   4   2      102.27      100.51     13.35 o 
  -3   4   2        0.00        6.46      6.46 o 
  -2   4   2      140.88      145.17     12.44 o 
  -1   4   2      309.55      291.45     15.83 o 
   0   4   2      205.87      198.31     16.44 o 
   1   4   2      574.21      483.00     19.92 o 
   2   4   2       16.36       26.82      7.37 o 
   3   4   2        0.24        2.15      6.59 o 
   4   4   2      423.63      354.45     20.02 o 
   5   4   2       99.18       74.63      7.52 o 
   6   4   2       69.66       45.71     11.70 o 
   7   4   2        3.67       18.79      6.48 o 
  -6   5   2       20.14       32.43     10.61 o 
  -5   5   2       24.05       42.51      9.61 o 
  -4   5   2       20.67        6.57      7.35 o 
  -3   5   2      103.45      106.44     13.10 o 
  -2   5   2       10.05       13.36      6.74 o 
  -1   5   2       99.84      114.71     12.69 o 
   0   5   2       31.65       29.88      6.15 o 
   1   5   2       34.94       43.80     10.56 o 
   2   5   2      199.56      174.94     16.06 o 
   3   5   2      103.78      112.44     12.47 o 
   4   5   2       14.97        2.70      8.87 o 
   5   5   2        5.52        9.62      9.62 o 
   6   5   2       15.34        2.03     10.44 o 
  -5   6   2       24.15       18.90      8.10 o 
  -4   6   2        1.93        9.66      6.09 o 
  -3   6   2        0.71       10.15     10.15 o 
  -2   6   2       18.22       20.41      9.80 o 
  -1   6   2       50.29       40.81     11.52 o 
   0   6   2       50.42       38.02      7.73 o 
   1   6   2        7.94       12.72      9.04 o 
   2   6   2        3.23        4.82      8.24 o 
   3   6   2       48.44       19.01     11.24 o 
   4   6   2        0.00        3.14      8.59 o 
  -2   7   2       12.73        1.18     11.19 o 
  -1   7   2        1.34       25.63     11.07 o 
   0   7   2        1.64        0.63      4.30 o 
   1   7   2       54.56       61.81     10.24 o 
   2   7   2       10.06        9.45      9.06 o 
  -9   0   3       49.81       51.73     10.33 o 
  -7   0   3      122.69      110.74     13.37 o 
  -5   0   3      201.91      185.35     13.32 o 
  -3   0   3     2058.35     2043.41     33.49 o 
  -1   0   3       62.93       51.58      3.66 o 
   1   0   3      459.77      553.73      9.39 o 
   3   0   3      771.92      722.91     19.20 o 
   5   0   3       39.03       33.73      4.76 o 
   7   0   3      149.11      119.54      6.22 o 
  -8   1   3       28.12       39.86     10.41 o 
  -7   1   3       88.56       94.59     12.50 o 
  -6   1   3      377.79      417.80     20.36 o 
  -5   1   3      383.83      407.51     18.84 o 
  -4   1   3       11.56       15.63      6.68 o 
  -3   1   3       86.77       99.92      7.79 o 
  -2   1   3     2209.95     2289.29     25.70 o 
  -1   1   3     1640.64     1545.12     17.12 o 
   0   1   3      292.10      283.45      4.53 o 
   1   1   3      860.24      683.01     12.73 o 
   2   1   3     1069.57      919.78     18.02 o 
   3   1   3      101.95      128.54      8.49 o 
   4   1   3      253.26      244.44     12.72 o 
   5   1   3      478.74      415.33     21.74 o 
   6   1   3       23.61        1.44      6.80 o 
   7   1   3       44.89       72.60     11.29 o 
   8   1   3        0.66        9.55      8.21 o 
  -8   2   3      136.34      105.80     15.57 o 
  -7   2   3        0.69       10.08     10.08 o 
  -6   2   3        7.61       13.55      8.89 o 
  -5   2   3      151.86      162.63     12.94 o 
  -4   2   3      523.07      534.14     19.47 o 
  -3   2   3      678.23      745.04     20.84 o 
  -2   2   3       33.35       44.29      7.23 o 
  -1   2   3      285.15      336.43     11.36 o 
   0   2   3      652.08      805.04     62.49 o 
   1   2   3     1091.27     1169.20     21.01 o 
   2   2   3       66.68       60.38      6.76 o 
   3   2   3      830.77      603.47      3.66 o 
   4   2   3      444.11      397.53     17.65 o 
   5   2   3        0.18        6.70      6.70 o 
   6   2   3       15.13       16.26      8.33 o 
   7   2   3       34.31       51.70     10.82 o 
   8   2   3       52.85       49.02     11.48 o 
  -8   3   3        1.71       23.74      9.38 o 
  -7   3   3       95.75      102.37     14.06 o 
  -6   3   3       81.28       87.96     12.77 o 
  -5   3   3       79.21       95.73     11.05 o 
  -4   3   3       10.75       14.24      7.18 o 
  -3   3   3        0.11        5.97      5.97 o 
  -2   3   3      338.94      373.90     16.03 o 
  -1   3   3     1190.40     1368.75     27.43 o 
   0   3   3       42.24       31.17      4.63 o 
   1   3   3      836.69      936.14     24.22 o 
   2   3   3        2.89        3.66      5.43 o 
   3   3   3       23.44       20.66      7.08 o 
   4   3   3      183.31      184.03     13.46 o 
   5   3   3       50.85       63.90     10.87 o 
   6   3   3      282.01      278.43     18.99 o 
   7   3   3        2.18        2.76      8.71 o 
   8   3   3        8.17        1.96      9.47 o 
  -7   4   3        3.58        3.19      8.52 o 
  -6   4   3       47.68       39.51     11.81 o 
  -5   4   3       16.94       10.76      9.07 o 
  -4   4   3      221.66      215.10     15.92 o 
  -3   4   3      169.01      150.94     14.06 o 
  -2   4   3      205.83      177.04     14.32 o 
  -1   4   3       33.20       32.23      7.53 o 
   0   4   3        0.20        2.28      4.43 o 
   1   4   3      169.49      179.05     14.08 o 
   2   4   3      391.18      336.34     18.23 o 
   3   4   3      100.32       97.86     13.24 o 
   4   4   3      217.98      200.06     14.88 o 
   5   4   3        0.43        5.38      7.24 o 
   6   4   3        6.76        2.91     10.40 o 
   7   4   3        0.24        3.07      7.66 o 
  -6   5   3       49.86       40.84     11.24 o 
  -5   5   3       10.97       28.28      8.03 o 
  -4   5   3       13.72       17.92      9.29 o 
  -3   5   3        4.48        4.41      6.44 o 
  -2   5   3       41.65       51.49     10.21 o 
  -1   5   3       41.81       22.33      9.37 o 
   0   5   3      614.21      624.75     18.81 o 
   1   5   3        0.38       13.71      7.31 o 
   2   5   3      203.23      157.76      8.41 o 
   3   5   3        1.40        6.24      7.26 o 
   4   5   3       32.99       48.34     12.58 o 
   5   5   3        2.22        2.00      8.33 o 
   6   5   3       24.76        0.00     12.03 o 
  -5   6   3        0.01        5.51      9.26 o 
  -4   6   3       41.66       45.39     11.87 o 
  -3   6   3        1.92        6.09      8.64 o 
  -2   6   3      200.40      215.99     20.00 o 
  -1   6   3        4.09        3.94      9.10 o 
   0   6   3       52.25       32.44      8.27 o 
   1   6   3        3.94       10.64      7.75 o 
   2   6   3       63.05       63.59     11.30 o 
   3   6   3       32.36       29.80     13.08 o 
   4   6   3       21.20       10.63     10.01 o 
  -2   7   3        1.07        8.76      8.76 o 
  -1   7   3       37.94       23.66     12.05 o 
   0   7   3       26.53       38.00      6.31 o 
   1   7   3       59.29       61.73     11.22 o 
   2   7   3        3.01        4.36      7.91 o 
  -8   0   4       27.69       29.11      9.22 o 
  -6   0   4      455.36      509.51     21.96 o 
  -4   0   4      286.73      264.91     16.11 o 
  -2   0   4      280.76      332.95     10.40 o 
   0   0   4      288.93      345.86     18.18 o 
   2   0   4     1156.08     1213.28     17.96 o 
   4   0   4      226.41      177.12     13.43 o 
   6   0   4      371.16      427.09     20.47 o 
   8   0   4        0.51       16.69      8.08 o 
  -8   1   4       22.66       31.10     12.72 o 
  -7   1   4        5.43        6.97      7.71 o 
  -6   1   4       35.02       47.93      9.70 o 
  -5   1   4      250.01      231.35     16.46 o 
  -4   1   4      479.66      511.95     18.83 o 
  -3   1   4      176.92      178.22      9.90 o 
  -2   1   4      467.07      503.64     13.19 o 
  -1   1   4        9.17       20.28      3.09 o 
   0   1   4      399.38      406.16     13.31 o 
   1   1   4       11.84       25.27      4.87 o 
   2   1   4      877.76      781.68     17.43 o 
   3   1   4       75.54       73.24      6.99 o 
   4   1   4      786.09      737.39     22.31 o 
   5   1   4       25.85       37.58      8.28 o 
   6   1   4        3.98        7.27      7.69 o 
   7   1   4        0.01        4.19      7.87 o 
   8   1   4       44.19       37.29      8.96 o 
  -8   2   4       26.96       35.15     11.75 o 
  -7   2   4       76.39       71.76     13.25 o 
  -6   2   4       29.00       37.60     10.73 o 
  -5   2   4       17.57       13.32      7.64 o 
  -4   2   4        1.09        2.35      6.24 o 
  -3   2   4      305.49      329.06     14.47 o 
  -2   2   4      993.14     1102.96     23.06 o 
  -1   2   4      481.86      455.34     12.95 o 
   0   2   4     4031.14     3950.49    184.93 o 
   1   2   4      684.56      739.56     18.31 o 
   2   2   4      380.59      292.22     12.98 o 
   3   2   4      144.86      202.90     11.81 o 
   4   2   4      171.94      175.96     12.62 o 
   5   2   4        1.07        1.34      6.60 o 
   6   2   4       84.30       88.67     11.63 o 
   7   2   4        3.99       23.19      9.63 o 
   8   2   4        3.33        5.72      8.12 o 
  -8   3   4        0.13        2.19      8.61 o 
  -7   3   4        3.99       18.10     10.18 o 
  -6   3   4        0.30        3.59      8.18 o 
  -5   3   4       49.21       54.12      9.57 o 
  -4   3   4       48.20       52.85      9.41 o 
  -3   3   4      142.66      142.08     10.97 o 
  -2   3   4      438.38      404.96     17.06 o 
  -1   3   4       75.72       61.40      6.86 o 
   0   3   4      261.92      285.98     10.85 o 
   1   3   4       70.09       50.18      7.76 o 
   2   3   4      696.39      728.65     23.69 o 
   3   3   4      137.15      114.50     11.15 o 
   4   3   4        1.64        6.28      7.20 o 
   5   3   4        3.74        8.14      8.14 o 
   6   3   4        8.44       12.43      7.67 o 
   7   3   4        1.55        0.57      7.05 o 
   8   3   4        0.33        3.99      7.25 o 
  -7   4   4       12.48       28.00      9.24 o 
  -6   4   4        3.20        3.03      8.68 o 
  -5   4   4       58.95       85.26     13.40 o 
  -4   4   4       14.18       11.56      9.25 o 
  -3   4   4       25.47       43.36      9.07 o 
  -2   4   4       68.87       74.38     11.29 o 
  -1   4   4      127.16      128.99     10.87 o 
   0   4   4      138.27      134.72     10.32 o 
   1   4   4      121.04       78.69     11.04 o 
   2   4   4      224.03      197.29     16.12 o 
   3   4   4        8.86       21.24      8.26 o 
   4   4   4       69.87       93.41     13.04 o 
   5   4   4       41.02       56.66     12.16 o 
   6   4   4       11.83        2.00     10.04 o 
   7   4   4       13.50       23.93      9.14 o 
  -6   5   4        0.26        7.51      9.14 o 
  -5   5   4        2.37       10.15      8.12 o 
  -4   5   4        0.58        1.88      7.98 o 
  -3   5   4      108.63      138.29     14.67 o 
  -2   5   4       16.39       12.75      8.23 o 
  -1   5   4       50.34       67.02     11.40 o 
   0   5   4      273.58      323.89     17.71 o 
   1   5   4       44.79       37.30     10.71 o 
   2   5   4       38.15       25.03     10.53 o 
   3   5   4       95.83      132.14     13.10 o 
   4   5   4       63.07       59.24     13.30 o 
   5   5   4       27.97       17.54     10.91 o 
   6   5   4       22.54       20.37     11.19 o 
  -4   6   4       11.95       11.55      8.90 o 
  -3   6   4        0.51        2.01      9.24 o 
  -2   6   4       38.96       22.78     12.10 o 
  -1   6   4       20.27       33.95     10.07 o 
   0   6   4       20.07       26.04      8.57 o 
   1   6   4       11.33       20.59     10.41 o 
   2   6   4      109.10      101.15     15.04 o 
   3   6   4        0.11        3.14      7.47 o 
   4   6   4       15.92        2.18      9.80 o 
  -2   7   4        1.01        7.62      9.30 o 
  -1   7   4        0.08        1.10     10.52 o 
   0   7   4        0.84        7.45      7.45 o 
   1   7   4        0.37        1.12      8.41 o 
  -7   0   5        6.17        8.49      7.97 o 
  -5   0   5       12.74       19.35      8.07 o 
  -3   0   5       13.76        4.67      4.67 o 
  -1   0   5      767.15      664.22     10.91 o 
   1   0   5      573.61      593.92     12.23 o 
   3   0   5     1995.42     2059.42     28.25 o 
   5   0   5       21.45       20.86      7.52 o 
   7   0   5       36.95        9.09      8.29 o 
  -8   1   5        2.68       12.95      7.81 o 
  -7   1   5       51.53       56.36     12.91 o 
  -6   1   5       23.14       27.15      7.53 o 
  -5   1   5       26.75       12.41      8.08 o 
  -4   1   5      447.91      482.28     18.97 o 
  -3   1   5      105.22       90.91      8.32 o 
  -2   1   5       26.12       22.03      4.47 o 
  -1   1   5      369.99      377.88      8.26 o 
   0   1   5       23.54       34.94      3.83 o 
   1   1   5     1665.39     1528.87     20.82 o 
   2   1   5       92.01       88.65      7.04 o 
   3   1   5       28.28       46.06      7.34 o 
   4   1   5      110.05      119.12     10.38 o 
   5   1   5      379.83      488.96     20.16 o 
   6   1   5       66.79       66.50     10.40 o 
   7   1   5       29.99       19.70      9.35 o 
   8   1   5        3.91        8.38      9.77 o 
  -8   2   5        0.12        6.30     10.32 o 
  -7   2   5       32.62       15.29     10.34 o 
  -6   2   5      152.35      120.16     13.89 o 
  -5   2   5       49.60       34.68      9.67 o 
  -4   2   5       26.66        6.72      6.12 o 
  -3   2   5      297.22      267.21     13.40 o 
  -2   2   5       22.69       27.18      6.47 o 
  -1   2   5      602.49      551.00     14.71 o 
   0   2   5      199.84      156.59     13.64 o 
   1   2   5      144.19      139.38      9.06 o 
   2   2   5      162.86      159.11     10.08 o 
   3   2   5      570.70      590.80     19.39 o 
   4   2   5      109.31      126.37     11.30 o 
   5   2   5       45.89       49.67      9.43 o 
   6   2   5        1.89        6.56      7.65 o 
   7   2   5        0.08        1.85      7.29 o 
   8   2   5        0.03       15.72      8.51 o 
  -8   3   5       27.12       33.04      9.74 o 
  -7   3   5        2.29        3.02      8.84 o 
  -6   3   5        8.45       16.64      9.05 o 
  -5   3   5        0.06        3.27      7.02 o 
  -4   3   5       16.06       15.78      8.25 o 
  -3   3   5       11.39       14.46      5.90 o 
  -2   3   5       64.53       55.25      7.69 o 
  -1   3   5      215.00      199.46     11.01 o 
   0   3   5      390.38      348.97     10.52 o 
   1   3   5      474.12      397.63     17.32 o 
   2   3   5      137.37      133.45     10.86 o 
   3   3   5       73.97       68.72      9.40 o 
   4   3   5       17.19       17.43      8.13 o 
   5   3   5        1.00        7.78      7.78 o 
   6   3   5        0.64        9.07      9.07 o 
   7   3   5        0.99        2.96      7.84 o 
  -7   4   5        4.04        5.44      9.64 o 
  -6   4   5        1.29        2.06      7.18 o 
  -5   4   5        9.34       19.40      8.28 o 
  -4   4   5       27.68       25.27     10.54 o 
  -3   4   5       11.93       10.73      7.15 o 
  -2   4   5       48.67       63.16      9.17 o 
  -1   4   5       55.13       46.92      7.06 o 
   0   4   5      104.06      108.35      8.15 o 
   1   4   5      128.34      129.80     13.61 o 
   2   4   5      240.33      226.57     16.42 o 
   3   4   5       13.68       28.22      8.13 o 
   4   4   5        1.85        7.70      7.11 o 
   5   4   5        0.33        0.90      8.22 o 
   6   4   5       11.83        8.10      9.39 o 
   7   4   5        3.85        9.52      9.22 o 
  -6   5   5       31.85       22.66     12.54 o 
  -5   5   5        1.14       10.05     10.05 o 
  -4   5   5       44.94       43.44     10.70 o 
  -3   5   5        0.01        7.22      7.80 o 
  -2   5   5       38.88       57.45     11.80 o 
  -1   5   5       67.65       82.66     10.12 o 
   0   5   5       72.29       94.08     10.68 o 
   1   5   5        0.62        4.57      9.01 o 
   2   5   5       73.36       82.91     12.02 o 
   3   5   5       36.23       26.06     10.89 o 
   4   5   5       81.70      100.00     13.95 o 
   5   5   5        0.49       10.22     10.22 o 
   6   5   5        9.20        7.63     10.75 o 
  -4   6   5      117.46       91.13     15.21 o 
  -3   6   5       59.32       55.65     12.13 o 
  -2   6   5      131.41      138.50     16.71 o 
  -1   6   5       25.94       34.00     10.80 o 
   0   6   5        8.54       31.00      8.64 o 
   1   6   5        6.03        5.11     11.26 o 
   2   6   5       38.49       57.58     12.46 o 
   3   6   5        4.96        4.24      8.78 o 
   4   6   5        5.30        7.73      8.98 o 
  -1   7   5       34.94       45.82     13.14 o 
   0   7   5       79.39       72.77     10.92 o 
   1   7   5       22.68       14.45      9.88 o 
  -8   0   6      177.39      147.70     15.94 o 
  -6   0   6      199.57      209.94     16.76 o 
  -4   0   6      191.23      198.71     12.30 o 
  -2   0   6     1583.12     1518.40     20.86 o 
   0   0   6     1606.88     1362.96    114.61 o 
   2   0   6       48.57       33.69      7.55 o 
   4   0   6       27.10       26.18      6.25 o 
   6   0   6        7.49        6.66      7.41 o 
   8   0   6       37.43       29.26      9.26 o 
  -8   1   6       21.98       29.70     10.04 o 
  -7   1   6        4.92       12.94      7.59 o 
  -6   1   6      101.17      102.46     11.54 o 
  -5   1   6       31.15       30.13      8.13 o 
  -4   1   6      412.86      403.49     17.93 o 
  -3   1   6      175.89      191.02     11.00 o 
  -2   1   6        9.88       31.50      5.47 o 
  -1   1   6      257.89      336.89     10.47 o 
   0   1   6      822.99      848.88     24.84 o 
   1   1   6       28.08       12.32      3.56 o 
   2   1   6      286.65      241.34     11.16 o 
   3   1   6      162.60      173.83     11.49 o 
   4   1   6        9.87        6.62      5.60 o 
   5   1   6        1.26        1.34      6.39 o 
   6   1   6       25.15       30.52      9.67 o 
   7   1   6        0.32        2.67      9.05 o 
   8   1   6        1.52       10.00     10.00 o 
  -8   2   6       19.94       10.74     10.02 o 
  -7   2   6       17.05       11.70     10.93 o 
  -6   2   6      115.55      155.94     15.16 o 
  -5   2   6       77.11       80.33     11.41 o 
  -4   2   6        1.07        7.66      5.60 o 
  -3   2   6       71.38       64.37      9.94 o 
  -2   2   6      422.74      464.04     16.03 o 
  -1   2   6      806.80      687.94     16.90 o 
   0   2   6      105.58      153.61      8.04 o 
   1   2   6      786.13      754.25     20.01 o 
   2   2   6      783.30      885.99     23.16 o 
   3   2   6       20.38       15.31      6.27 o 
   4   2   6       53.79       60.14      9.17 o 
   5   2   6        6.79       12.62      7.00 o 
   6   2   6       10.46       15.34      8.61 o 
   7   2   6        2.70        7.57      6.64 o 
   8   2   6       10.03        8.02     10.47 o 
  -8   3   6        0.27        7.76     10.88 o 
  -7   3   6       20.85       21.82     11.51 o 
  -6   3   6       29.32       25.51      9.60 o 
  -5   3   6       17.81        1.66      9.37 o 
  -4   3   6      421.89      393.52     20.47 o 
  -3   3   6      952.55      976.51     28.64 o 
  -2   3   6        1.51        5.36      5.02 o 
  -1   3   6      905.38      908.65     22.61 o 
   0   3   6      371.08      475.09     15.91 o 
   1   3   6       15.02        8.09      4.05 o 
   2   3   6       15.29        8.01      6.48 o 
   3   3   6       58.13       36.14      8.79 o 
   4   3   6        0.24        2.26      7.01 o 
   5   3   6        4.20       10.95      7.49 o 
   6   3   6       46.14       48.64     11.45 o 
   7   3   6        0.05        4.10      9.33 o 
  -7   4   6       21.47       22.99     11.81 o 
  -6   4   6        0.03        5.14      8.64 o 
  -5   4   6      219.94      260.62     19.47 o 
  -4   4   6      101.94      107.21     13.72 o 
  -3   4   6        6.89        5.51      8.02 o 
  -2   4   6      448.49      494.75     21.01 o 
  -1   4   6      593.00      557.77     20.76 o 
   0   4   6        0.97        1.29      7.80 o 
   1   4   6      364.53      331.35     19.68 o 
   2   4   6        0.76        4.66      6.81 o 
   3   4   6        0.33        3.26      6.16 o 
   4   4   6       81.41       84.28     11.72 o 
   5   4   6       25.45       15.26      9.83 o 
   6   4   6        2.15        4.06      8.87 o 
   7   4   6       22.67       32.36      9.83 o 
  -6   5   6        2.11        8.69      9.40 o 
  -5   5   6        2.54        0.00      9.55 o 
  -4   5   6        9.88        6.84      9.42 o 
  -3   5   6      105.55      109.49     14.16 o 
  -2   5   6      155.61      147.37     15.34 o 
  -1   5   6        2.12        8.01      6.89 o 
   0   5   6       25.33       17.08      6.90 o 
   1   5   6      411.13      429.90     24.07 o 
   2   5   6      104.95      130.25     14.53 o 
   3   5   6      380.55      393.27     23.84 o 
   4   5   6       30.43       25.22     12.83 o 
   5   5   6       62.62       58.53     11.95 o 
   6   5   6        1.91        8.85      8.24 o 
  -4   6   6        0.00        2.14      8.47 o 
  -3   6   6        4.67        8.31      9.16 o 
  -2   6   6       92.49       50.79     15.08 o 
  -1   6   6       78.81       74.25     11.79 o 
   0   6   6      295.87      320.90     32.01 o 
   1   6   6       68.04       71.73     12.78 o 
   2   6   6       56.88       64.21     12.89 o 
   3   6   6       11.11       17.20     10.07 o 
   4   6   6        0.76       12.18      8.95 o 
  -1   7   6       39.38       47.05     11.63 o 
   0   7   6        1.63        7.64      7.14 o 
   1   7   6        0.26        1.15      9.43 o 
  -7   0   7       19.71       14.80     11.89 o 
  -5   0   7      106.92      108.15     11.22 o 
  -3   0   7     2242.12     2329.98     31.91 o 
  -1   0   7       69.50       50.25      4.07 o 
   1   0   7     2228.90     2526.66     27.28 o 
   3   0   7     1041.02      986.10     23.25 o 
   5   0   7      124.04      113.03     10.78 o 
   7   0   7       29.24       13.28      9.06 o 
  -8   1   7        3.96        5.31     10.31 o 
  -7   1   7       15.38       27.76      9.33 o 
  -6   1   7       12.37       11.77      8.32 o 
  -5   1   7      292.20      291.37     17.54 o 
  -4   1   7      267.49      225.52     14.11 o 
  -3   1   7       58.45       78.65      8.05 o 
  -2   1   7      424.25      419.23     13.31 o 
  -1   1   7     4413.02     4746.12     36.85 o 
   0   1   7      419.43      338.01     36.57 o 
   1   1   7      896.86      756.73     18.04 o 
   2   1   7      133.55      113.72      8.37 o 
   3   1   7       31.82       38.19      6.80 o 
   4   1   7      109.51      143.94     11.04 o 
   5   1   7       38.54       47.86      9.82 o 
   6   1   7       79.50       70.26     12.15 o 
   7   1   7       42.95       52.77     12.75 o 
   8   1   7       36.32       11.77     11.02 o 
  -8   2   7       12.60        5.48     10.95 o 
  -7   2   7       45.87       63.25     14.00 o 
  -6   2   7        0.55        1.78      9.71 o 
  -5   2   7        4.01        2.32      6.22 o 
  -4   2   7       26.35       17.82      6.76 o 
  -3   2   7      822.53      760.38     23.17 o 
  -2   2   7      920.29      860.73     21.71 o 
  -1   2   7       17.50        2.65      4.88 o 
   0   2   7      152.34      107.87     14.15 o 
   1   2   7     1193.82     1166.33     25.64 o 
   2   2   7      876.10     1003.38     24.93 o 
   3   2   7      259.37      276.50     15.32 o 
   4   2   7      478.62      492.43     21.67 o 
   5   2   7       16.82       10.73      8.53 o 
   6   2   7       31.96       36.71      8.53 o 
   7   2   7        2.98        6.78      8.23 o 
   8   2   7        0.02        3.03      8.14 o 
  -7   3   7        5.35        7.44      9.41 o 
  -6   3   7        4.81       11.57      7.17 o 
  -5   3   7      232.40      274.62     19.21 o 
  -4   3   7        9.92       13.09      8.80 o 
  -3   3   7       80.73       92.08     10.61 o 
  -2   3   7      139.85      148.74     11.35 o 
  -1   3   7      221.37      218.01     12.50 o 
   0   3   7     1225.18     1249.80    146.49 o 
   1   3   7      105.73       94.90      9.85 o 
   2   3   7      297.19      253.91     15.77 o 
   3   3   7       77.94       73.24     10.33 o 
   4   3   7       14.52       22.41      8.71 o 
   5   3   7       74.63       64.07     13.16 o 
   6   3   7       87.47       73.60     13.66 o 
   7   3   7       15.97        8.20     10.46 o 
  -7   4   7        0.36        9.56      9.56 o 
  -6   4   7       45.87       38.62     12.32 o 
  -5   4   7        5.41        5.78      8.54 o 
  -4   4   7       18.96       27.52      9.53 o 
  -3   4   7      295.49      311.75     19.79 o 
  -2   4   7      186.83      215.79     15.63 o 
  -1   4   7      648.19      698.09     23.31 o 
   0   4   7       36.12       55.35      7.00 o 
   1   4   7       19.35       29.69      8.84 o 
   2   4   7       21.65       22.43      8.03 o 
   3   4   7       21.11       20.90      8.75 o 
   4   4   7       40.14       68.26     10.68 o 
   5   4   7        4.86        1.92      9.02 o 
   6   4   7        0.19       15.69      7.89 o 
   7   4   7        5.40        0.00      9.21 o 
  -6   5   7      101.44       70.42     15.16 o 
  -5   5   7        0.00        6.35      8.18 o 
  -4   5   7      160.11      147.49     14.65 o 
  -3   5   7       38.89       37.61     10.43 o 
  -2   5   7       11.12        1.65      8.34 o 
  -1   5   7       25.25       34.53      8.52 o 
   0   5   7       16.43       27.97      6.95 o 
   1   5   7      262.86      280.83     20.28 o 
   2   5   7       62.29       76.32     12.50 o 
   3   5   7       12.76       10.72      8.15 o 
   4   5   7        6.44        3.02      9.18 o 
   5   5   7        0.53       14.01      8.77 o 
  -4   6   7       25.91       21.78     10.74 o 
  -3   6   7       57.28       39.00     14.63 o 
  -2   6   7       24.39       18.60     10.43 o 
  -1   6   7        0.06        8.90      8.90 o 
   0   6   7        1.50        7.98      7.98 o 
   1   6   7       22.98       19.02     11.95 o 
   2   6   7       32.49       36.69     13.10 o 
   3   6   7       50.34       42.26     11.07 o 
   4   6   7       84.06      102.51     15.05 o 
  -1   7   7       16.02       29.32      9.60 o 
   0   7   7       28.91       19.48      9.77 o 
  -8   0   8        5.46       15.78     10.77 o 
  -6   0   8       33.12       44.10     10.36 o 
  -4   0   8       84.35       82.30     10.36 o 
  -2   0   8      981.72     1005.21     22.16 o 
   0   0   8      159.84      162.76     15.54 o 
   2   0   8      687.21      699.03     18.44 o 
   4   0   8       89.92      119.92      9.84 o 
   6   0   8       16.75        5.62      8.65 o 
   8   0   8        5.76        8.00      7.90 o 
  -8   1   8        0.14        4.32     10.15 o 
  -7   1   8       23.43       26.75     10.20 o 
  -6   1   8       20.99        8.73     10.41 o 
  -5   1   8        0.06        2.97      7.43 o 
  -4   1   8       56.06       73.08     10.29 o 
  -3   1   8        1.11        8.15      5.24 o 
  -2   1   8      301.09      289.76     11.97 o 
  -1   1   8       16.60       18.49      4.75 o 
   0   1   8     1508.25     1775.14     18.45 o 
   1   1   8       50.91       70.31      7.26 o 
   2   1   8      127.40      186.74     10.74 o 
   3   1   8       52.14       64.93      8.26 o 
   4   1   8       68.21       47.67      8.91 o 
   5   1   8       50.16       46.82      8.62 o 
   6   1   8       10.27       12.52      7.24 o 
   7   1   8       30.77       15.81     10.20 o 
   8   1   8        0.57       10.01      9.05 o 
  -8   2   8       11.02       19.02     10.21 o 
  -7   2   8      133.54      127.21     16.36 o 
  -6   2   8       22.10       11.19     10.71 o 
  -5   2   8      216.43      226.25     17.30 o 
  -4   2   8       51.25       53.10      9.65 o 
  -3   2   8        2.30        8.45      5.49 o 
  -2   2   8      118.38      121.68     13.24 o 
  -1   2   8       77.54       82.90      9.17 o 
   0   2   8        2.02        1.84      2.94 o 
   1   2   8      312.46      436.17     16.61 o 
   2   2   8      565.94      525.85     19.75 o 
   3   2   8      105.83      116.37     11.37 o 
   4   2   8       54.52       63.66      9.50 o 
   5   2   8      102.32      105.48     12.58 o 
   6   2   8       85.67       78.72     13.86 o 
   7   2   8       33.76       29.99      7.99 o 
   8   2   8       53.16       66.41     12.37 o 
  -7   3   8        0.96       11.13     11.13 o 
  -6   3   8       29.46       29.93     11.46 o 
  -5   3   8      413.08      416.86     23.55 o 
  -4   3   8        2.37       10.33      6.52 o 
  -3   3   8      541.67      524.61     22.80 o 
  -2   3   8       41.47       52.74      8.62 o 
  -1   3   8        4.29        1.55      4.67 o 
   0   3   8        9.83        1.16      4.41 o 
   1   3   8        4.99        1.94      4.80 o 
   2   3   8       46.14       43.20      7.84 o 
   3   3   8       66.09       37.08      9.64 o 
   4   3   8      412.30      470.34     22.67 o 
   5   3   8       95.57      112.50     13.01 o 
   6   3   8      119.58      121.71     13.72 o 
   7   3   8        1.60        8.36      9.70 o 
  -7   4   8       31.79       39.37     12.88 o 
  -6   4   8       22.50       17.05      9.63 o 
  -5   4   8        0.90        3.96     10.14 o 
  -4   4   8       64.99       78.40     13.89 o 
  -3   4   8      521.36      524.45     25.36 o 
  -2   4   8        7.85       10.70      7.24 o 
  -1   4   8      701.10      662.25     23.98 o 
   0   4   8       50.94       68.80      7.88 o 
   1   4   8      315.58      260.20     17.96 o 
   2   4   8       11.11       10.75      8.95 o 
   3   4   8      222.24      248.86     18.51 o 
   4   4   8        2.46        8.30      8.30 o 
   5   4   8        1.67        6.95      9.07 o 
   6   4   8       29.86       43.29      9.32 o 
  -6   5   8        0.28        3.34     10.02 o 
  -5   5   8       23.39       20.43     10.27 o 
  -4   5   8       18.24       16.38     10.28 o 
  -3   5   8       14.90       16.14      8.64 o 
  -2   5   8        0.41        7.66      7.34 o 
  -1   5   8       29.35        8.94     10.13 o 
   0   5   8      127.40      154.48     29.02 o 
   1   5   8       63.87       61.98     12.63 o 
   2   5   8       93.63       83.42     14.88 o 
   3   5   8       63.94       56.48     11.74 o 
   4   5   8       23.25       42.33     11.56 o 
   5   5   8       35.82       21.68     11.00 o 
  -4   6   8        3.77       24.21      8.78 o 
  -3   6   8        2.13       13.73     10.48 o 
  -2   6   8       49.72       57.05     10.57 o 
  -1   6   8        3.91        7.43      8.13 o 
   0   6   8        2.76        1.79      7.08 o 
   1   6   8        0.01        5.70      9.93 o 
   2   6   8       22.52       23.08      9.16 o 
   3   6   8       24.26       37.19     10.23 o 
   4   6   8       35.99       21.21     12.59 o 
  -7   0   9       46.68       23.15     12.22 o 
  -5   0   9      457.40      506.01     23.32 o 
  -3   0   9      747.54      742.93     21.66 o 
  -1   0   9      740.66      743.12     16.51 o 
   1   0   9      386.56      418.96     14.34 o 
   3   0   9     2548.40     2842.84     39.31 o 
   5   0   9      577.74      614.25     23.81 o 
   7   0   9        1.02        2.81      7.51 o 
  -8   1   9        2.79        7.88      8.32 o 
  -7   1   9       29.70       28.73     11.20 o 
  -6   1   9       10.13       10.97      8.63 o 
  -5   1   9        3.95       23.46      7.15 o 
  -4   1   9       10.78       16.16      7.28 o 
  -3   1   9      327.08      375.70     16.66 o 
  -2   1   9      835.87      866.36     20.96 o 
  -1   1   9     1564.13     1767.47     26.30 o 
   0   1   9     1231.24     1341.05     41.92 o 
   1   1   9     3531.56     3597.47     39.72 o 
   2   1   9      164.11      153.47     10.72 o 
   3   1   9      434.04      452.03     17.84 o 
   4   1   9      332.79      371.24     16.97 o 
   5   1   9      161.53      180.18     14.19 o 
   6   1   9       93.15       84.01     12.52 o 
   7   1   9       73.89       77.31     13.51 o 
   8   1   9       51.33       43.93     11.50 o 
  -8   2   9        0.26       11.04     11.04 o 
  -7   2   9       61.32       95.99     14.59 o 
  -6   2   9        3.53        2.93      9.01 o 
  -5   2   9       15.38       11.01      9.26 o 
  -4   2   9      251.52      280.26     16.68 o 
  -3   2   9      162.53      171.19     12.03 o 
  -2   2   9      102.35       94.50      9.24 o 
  -1   2   9      105.95       99.78      7.99 o 
   0   2   9     1578.52     1737.99    110.87 o 
   1   2   9        8.47       13.50      6.49 o 
   2   2   9     1614.63     1695.58     34.77 o 
   3   2   9      253.19      236.27     14.84 o 
   4   2   9      143.37      128.96     13.66 o 
   5   2   9       34.67       24.53     10.25 o 
   6   2   9        4.92        8.83      8.83 o 
   7   2   9       33.38        9.01     10.25 o 
  -7   3   9      100.16       98.88     15.33 o 
  -6   3   9      143.03      168.55     17.13 o 
  -5   3   9      371.63      406.17     24.51 o 
  -4   3   9       66.44       80.46     12.73 o 
  -3   3   9      272.70      266.58     17.48 o 
  -2   3   9      286.75      291.29     14.99 o 
  -1   3   9      101.02      127.64     10.20 o 
   0   3   9      305.46      307.01     14.05 o 
   1   3   9      167.10      200.29     13.18 o 
   2   3   9       14.02       18.41      7.34 o 
   3   3   9      194.15      228.07     17.82 o 
   4   3   9       82.80      102.92     13.44 o 
   5   3   9      173.53      205.67     18.43 o 
   6   3   9        1.87       18.84      8.06 o 
   7   3   9       24.60       34.88     10.21 o 
  -7   4   9        5.25       10.33      8.68 o 
  -6   4   9        8.79        4.35     10.25 o 
  -5   4   9        3.90       13.26      9.38 o 
  -4   4   9      468.00      506.71     26.16 o 
  -3   4   9      110.24      111.96     15.43 o 
  -2   4   9      525.99      588.27     23.68 o 
  -1   4   9        0.12        6.41      8.36 o 
   0   4   9       42.58       53.01      8.67 o 
   1   4   9      166.49      151.34     15.87 o 
   2   4   9        7.48       24.05      7.42 o 
   3   4   9       13.11       20.43      8.39 o 
   4   4   9        2.99        0.92      8.82 o 
   5   4   9        3.35        3.99      9.32 o 
   6   4   9       51.91       44.73     13.27 o 
  -5   5   9        2.41        8.79     10.53 o 
  -4   5   9        7.68        7.35      9.60 o 
  -3   5   9       58.37       80.91     12.06 o 
  -2   5   9      190.99      187.32     16.03 o 
  -1   5   9      443.14      430.92     23.15 o 
   0   5   9      421.34      496.33     18.75 o 
   1   5   9       80.98       84.32     13.72 o 
   2   5   9      109.00       99.51     13.63 o 
   3   5   9        0.05       12.14      8.55 o 
   4   5   9        4.85       13.07     13.07 o 
   5   5   9       27.69       24.97     11.55 o 
  -4   6   9       13.67       30.13     11.09 o 
  -3   6   9       19.57       10.66     11.58 o 
  -2   6   9       16.76       20.51      9.96 o 
  -1   6   9        1.00        0.00      8.74 o 
   0   6   9       34.76       55.94      8.45 o 
   1   6   9       22.37       16.07     10.92 o 
   2   6   9      186.16      230.30     19.27 o 
   3   6   9        8.05       11.06      9.59 o 
  -8   0  10        0.03        5.67      8.44 o 
  -6   0  10      462.41      478.57     25.07 o 
  -4   0  10     1389.95     1601.87     35.72 o 
  -2   0  10        5.53       23.94      5.25 o 
   0   0  10     2267.03     2370.22    167.98 o 
   2   0  10     1591.11     1598.55     30.33 o 
   4   0  10      308.29      304.17     15.93 o 
   6   0  10        0.12        2.61      7.19 o 
   8   0  10        0.70        1.07      8.41 o 
  -8   1  10       61.05       65.80     12.76 o 
  -7   1  10       46.00       55.49     12.44 o 
  -6   1  10       54.65       64.69     11.01 o 
  -5   1  10      125.40      107.74     15.62 o 
  -4   1  10      333.41      359.32     18.51 o 
  -3   1  10       10.04       30.42      6.66 o 
  -2   1  10     2246.67     2315.41     34.25 o 
  -1   1  10      353.64      401.68     15.85 o 
   0   1  10      937.44      985.65     22.78 o 
   1   1  10        0.01        5.64      5.26 o 
   2   1  10       22.16        2.59      5.56 o 
   3   1  10       25.22        6.47      6.24 o 
   4   1  10      236.64      243.17     15.74 o 
   5   1  10        0.35       16.35      6.13 o 
   6   1  10       14.04       19.38      7.67 o 
   7   1  10        0.60        1.96      9.00 o 
   8   1  10       27.10       41.50     12.85 o 
  -8   2  10        9.70        2.38     10.92 o 
  -7   2  10       41.27       45.09     11.36 o 
  -6   2  10       10.47       33.93     10.61 o 
  -5   2  10      153.15      178.54     16.04 o 
  -4   2  10       34.68       27.03      9.89 o 
  -3   2  10      878.92     1102.69     29.95 o 
  -2   2  10        0.67        2.14      5.08 o 
  -1   2  10      467.24      491.33     22.08 o 
   0   2  10      321.56      295.29     31.20 o 
   1   2  10       37.36       35.46      6.21 o 
   2   2  10      333.92      372.25     18.33 o 
   3   2  10       93.35      110.42     10.33 o 
   4   2  10      151.65      153.81     14.01 o 
   5   2  10      153.19      151.43     15.82 o 
   6   2  10      380.16      396.75     24.56 o 
   7   2  10        3.61       16.32      9.24 o 
  -7   3  10        7.55        7.94     10.86 o 
  -6   3  10       31.54       49.83     10.97 o 
  -5   3  10        0.14        4.83      9.14 o 
  -4   3  10       87.10      120.82     13.90 o 
  -3   3  10        0.21        5.87      7.30 o 
  -2   3  10       32.37        3.88     10.96 o 
  -1   3  10      222.69      213.76     15.79 o 
   0   3  10        1.23        5.08      4.22 o 
   1   3  10       29.34       19.76      6.58 o 
   2   3  10      435.61      441.83     21.17 o 
   3   3  10      585.86      551.90     24.25 o 
   4   3  10      661.29      646.35     28.43 o 
   5   3  10        9.88       12.03      9.42 o 
   6   3  10       55.31       61.23     12.59 o 
   7   3  10       34.50       32.01     12.26 o 
  -6   4  10        0.04        4.48     10.42 o 
  -5   4  10       69.36       69.36     13.68 o 
  -4   4  10       62.49       67.44     13.71 o 
  -3   4  10      103.47       96.17     12.70 o 
  -2   4  10      198.10      192.75     16.82 o 
  -1   4  10      543.87      517.96     24.39 o 
   0   4  10        2.80        7.05      7.05 o 
   1   4  10     1419.96     1330.45     39.40 o 
   2   4  10      230.85      211.30     17.38 o 
   3   4  10      131.38      146.73     16.11 o 
   4   4  10       44.42       50.65     10.13 o 
   5   4  10       83.26      113.59     14.01 o 
   6   4  10        1.41        2.15     10.08 o 
  -5   5  10       34.50       17.95     11.86 o 
  -4   5  10        0.17        1.02      9.13 o 
  -3   5  10      186.04      193.34     17.92 o 
  -2   5  10      127.03      146.22     14.63 o 
  -1   5  10      262.02      258.12     19.48 o 
   0   5  10      341.90      379.90     17.19 o 
   1   5  10        0.55        7.17      7.68 o 
   2   5  10      134.58      152.34     15.66 o 
   3   5  10      242.91      230.40     18.35 o 
   4   5  10        2.87       11.58      9.19 o 
   5   5  10       55.11       67.55     11.43 o 
  -3   6  10       58.11       89.12     12.79 o 
  -2   6  10        7.76       15.97      9.08 o 
  -1   6  10       11.35       21.85      8.99 o 
   0   6  10        0.00        4.18      7.46 o 
   1   6  10       31.88       30.28     10.01 o 
   2   6  10       11.00       20.47      8.84 o 
   3   6  10        0.13       11.11      9.66 o 
  -7   0  11       11.97        5.51     10.50 o 
  -5   0  11      248.28      285.00     18.43 o 
  -3   0  11     3174.67     3557.53     46.60 o 
  -1   0  11      772.99      919.59     21.48 o 
   1   0  11     2213.58     2349.74     34.08 o 
   3   0  11      260.78      289.99     14.75 o 
   5   0  11       34.08       42.00      9.75 o 
   7   0  11       11.72        5.94     10.01 o 
  -8   1  11        9.79       26.27     11.56 o 
  -7   1  11        7.97       28.73      9.94 o 
  -6   1  11        7.13        8.88      8.24 o 
  -5   1  11      165.40      162.15     16.55 o 
  -4   1  11        0.52        7.25      7.25 o 
  -3   1  11       70.27      102.73     10.13 o 
  -2   1  11        5.23        2.91      7.04 o 
  -1   1  11     4027.64     4634.06     48.13 o 
   0   1  11      431.02      451.31     19.78 o 
   1   1  11     1092.64     1202.61     27.66 o 
   2   1  11      452.47      498.79     19.28 o 
   3   1  11      275.05      264.95     15.85 o 
   4   1  11       51.86       59.02      9.25 o 
   5   1  11      103.91      123.40     13.16 o 
   6   1  11       74.30       87.01     13.74 o 
   7   1  11        6.41        5.95      9.14 o 
  -8   2  11        1.70       21.77     11.43 o 
  -7   2  11       48.55       62.57     15.03 o 
  -6   2  11        5.66        5.24     11.36 o 
  -5   2  11       14.42       31.23      8.92 o 
  -4   2  11        0.43        3.14      8.05 o 
  -3   2  11      521.35      541.93     22.31 o 
  -2   2  11       86.82      119.65     10.69 o 
  -1   2  11       87.43       86.86      9.01 o 
   0   2  11      278.73      315.47     29.84 o 
   1   2  11      805.44      760.33     25.07 o 
   2   2  11       54.70       50.65      9.26 o 
   3   2  11      476.46      512.53     21.26 o 
   4   2  11      131.93      134.56     14.59 o 
   5   2  11        6.02        3.42      8.43 o 
   6   2  11      117.75       98.39     15.52 o 
   7   2  11        0.96        2.02      9.63 o 
  -7   3  11       95.06       73.78     17.35 o 
  -6   3  11       43.04       43.87     13.83 o 
  -5   3  11      299.36      308.32     22.04 o 
  -4   3  11        1.59        5.35      8.34 o 
  -3   3  11      120.93      118.72     13.70 o 
  -2   3  11       84.66       74.64     10.57 o 
  -1   3  11        1.76        3.38      7.38 o 
   0   3  11      372.23      370.42     13.14 o 
   1   3  11        0.06        3.07      6.54 o 
   2   3  11      618.02      558.30     25.43 o 
   3   3  11       38.89       50.00     10.89 o 
   4   3  11      225.23      211.82     16.84 o 
   5   3  11       22.88       16.96     10.33 o 
   6   3  11        6.67        4.03      9.55 o 
   7   3  11        0.67        3.24      9.70 o 
  -6   4  11       61.70       47.20     14.30 o 
  -5   4  11        1.27        7.59      8.41 o 
  -4   4  11      178.92      196.46     18.18 o 
  -3   4  11        0.04        0.71      6.24 o 
  -2   4  11      347.15      358.77     20.76 o 
  -1   4  11       60.07       62.96     11.97 o 
   0   4  11      330.11      333.29     17.75 o 
   1   4  11        1.78        4.52      9.69 o 
   2   4  11       11.35        0.89      9.84 o 
   3   4  11        3.24        5.67      8.92 o 
   4   4  11       16.69       37.02     10.71 o 
   5   4  11        0.09        4.09      8.83 o 
   6   4  11        1.52        4.34      9.28 o 
  -5   5  11       17.01       50.57     10.69 o 
  -4   5  11        1.18        2.13     10.15 o 
  -3   5  11      154.87      161.83     16.55 o 
  -2   5  11        2.24        9.34     10.88 o 
  -1   5  11       37.97       43.33     11.16 o 
   0   5  11        5.44       12.07      7.46 o 
   1   5  11        9.03       10.66     10.01 o 
   2   5  11        0.03        4.27      8.40 o 
   3   5  11       14.09        8.40      9.76 o 
   4   5  11       54.53       65.87     13.62 o 
   5   5  11        1.64       13.07      9.29 o 
  -3   6  11       10.09        8.74      8.95 o 
  -2   6  11        1.03        4.13      9.58 o 
  -1   6  11       13.16       21.83     11.08 o 
   0   6  11       14.77        6.73      8.90 o 
   1   6  11        3.39        5.94     10.94 o 
   2   6  11       46.98       81.73     12.86 o 
   3   6  11        9.16       21.26      9.51 o 
  -8   0  12       14.38       17.22      9.64 o 
  -6   0  12      251.11      234.00     20.57 o 
  -4   0  12      115.71      108.38     14.42 o 
  -2   0  12     1186.81     1128.59     26.51 o 
   0   0  12     3405.55     3570.05    217.80 o 
   2   0  12     1364.58     1403.30     31.21 o 
   4   0  12       18.77       20.10     14.90 o 
   6   0  12      230.80      255.13     18.55 o 
  -8   1  12       47.38       66.45     15.08 o 
  -7   1  12       87.21       82.84     14.36 o 
  -6   1  12        0.49        2.05      9.37 o 
  -5   1  12       16.66       25.24      9.32 o 
  -4   1  12      527.76      564.28     23.02 o 
  -3   1  12       92.63      100.73     10.47 o 
  -2   1  12     1558.63     1539.89     32.18 o 
  -1   1  12      145.77      173.75     12.33 o 
   0   1  12      145.58      148.32     10.03 o 
   1   1  12      605.43      654.65     21.95 o 
   2   1  12      733.53      741.11     24.18 o 
   3   1  12       90.73       93.37     11.01 o 
   4   1  12      397.54      405.94     20.94 o 
   5   1  12       30.22       39.42     11.44 o 
   6   1  12        4.29        2.81      8.99 o 
   7   1  12        2.18       14.23      9.05 o 
  -7   2  12       22.59       38.79     12.41 o 
  -6   2  12      145.92      156.24     17.75 o 
  -5   2  12      340.58      342.58     22.99 o 
  -4   2  12      544.54      582.66     25.41 o 
  -3   2  12        7.80       25.16      7.25 o 
  -2   2  12      138.68      152.21     11.72 o 
  -1   2  12      742.80      723.68     24.56 o 
   0   2  12      580.26      574.28     60.46 o 
   1   2  12       39.16       31.51      9.08 o 
   2   2  12       29.66       31.86      8.72 o 
   3   2  12       30.80       40.78      9.81 o 
   4   2  12      443.81      479.56     23.12 o 
   5   2  12        0.84        2.71      8.61 o 
   6   2  12      150.45      182.42     18.79 o 
   7   2  12        1.88        4.20      7.49 o 
  -7   3  12       21.56       12.01     10.88 o 
  -6   3  12       58.54       57.75     13.80 o 
  -5   3  12        7.67        4.13     11.40 o 
  -4   3  12        0.02        5.50      7.12 o 
  -3   3  12      522.22      548.14     25.04 o 
  -2   3  12      508.27      509.23     22.35 o 
  -1   3  12       87.87      103.56     11.64 o 
   0   3  12       25.46       22.76      5.93 o 
   1   3  12      317.49      291.12     19.76 o 
   2   3  12      868.96      876.42     32.14 o 
   3   3  12       15.36       37.64      9.29 o 
   4   3  12      233.28      261.25     19.68 o 
   5   3  12       26.41       27.08      9.09 o 
   6   3  12        6.40        2.08      9.92 o 
  -6   4  12        6.17        5.88     10.41 o 
  -5   4  12       10.31        6.66     10.60 o 
  -4   4  12       36.51       39.92     12.43 o 
  -3   4  12       38.49       47.05      9.69 o 
  -2   4  12       92.43       61.50     16.45 o 
  -1   4  12      641.38      681.23     30.41 o 
   0   4  12     1423.28     1381.78    109.66 o 
   1   4  12      116.73       95.52     15.16 o 
   2   4  12      629.71      614.98     29.09 o 
   3   4  12      131.73      116.31     15.49 o 
   4   4  12        0.00       10.36     10.36 o 
   5   4  12       59.69       53.97     15.98 o 
   6   4  12        1.53        2.16      8.87 o 
  -5   5  12       86.90       60.02     15.17 o 
  -4   5  12       47.55       37.95     13.29 o 
  -3   5  12      196.71      199.66     18.13 o 
  -2   5  12      286.40      273.14     20.87 o 
  -1   5  12        6.84        7.08      9.24 o 
   0   5  12       97.93      114.06     10.66 o 
   1   5  12      199.01      224.63     18.19 o 
   2   5  12       35.00       27.10     12.52 o 
   3   5  12      137.49      136.74     16.44 o 
   4   5  12       37.97       39.63     11.82 o 
  -3   6  12        3.29       18.86      8.11 o 
  -2   6  12       62.94       43.98     13.91 o 
  -1   6  12       46.54       30.75     12.97 o 
   0   6  12       15.05       14.15      8.20 o 
   1   6  12       24.22       28.03     11.88 o 
   2   6  12        8.33       15.17      9.12 o 
  -7   0  13       14.87       19.02     14.73 o 
  -5   0  13      433.62      523.92     25.62 o 
  -3   0  13      872.07      839.21     26.96 o 
  -1   0  13        2.36        5.16      5.62 o 
   1   0  13       62.61       76.93      8.80 o 
   3   0  13       27.56       29.71      8.01 o 
   5   0  13      253.16      260.53     19.33 o 
   7   0  13        0.22       16.71      9.80 o 
  -8   1  13       16.92       16.46     11.32 o 
  -7   1  13       72.80      103.88     16.98 o 
  -6   1  13      201.76      249.59     20.74 o 
  -5   1  13      214.79      270.81     19.71 o 
  -4   1  13      167.72      168.25     15.08 o 
  -3   1  13       95.66      108.72     11.43 o 
  -2   1  13       19.43       23.87      7.57 o 
  -1   1  13      174.92      158.91     12.27 o 
   0   1  13        0.71       23.78     25.71 o 
   1   1  13        7.02        5.03      5.29 o 
   2   1  13      154.04      182.62     13.33 o 
   3   1  13       98.51      107.51     11.52 o 
   4   1  13       11.85       13.48      8.39 o 
   5   1  13       30.33       47.17     10.75 o 
   6   1  13        7.22        8.61     10.12 o 
   7   1  13       98.95      117.93     15.99 o 
  -7   2  13       37.56       49.77     14.55 o 
  -6   2  13        0.89        5.59     11.68 o 
  -5   2  13       18.34       20.95     11.90 o 
  -4   2  13      306.75      335.15     20.35 o 
  -3   2  13      110.84      107.00     11.61 o 
  -2   2  13      233.97      273.26     15.66 o 
  -1   2  13        0.08        1.24      5.97 o 
   0   2  13       43.30       16.81      9.24 o 
   1   2  13       74.64       90.32     10.86 o 
   2   2  13      114.99      104.91     12.00 o 
   3   2  13      159.27      156.74     14.15 o 
   4   2  13      228.51      242.76     17.91 o 
   5   2  13       96.30      121.92     13.60 o 
   6   2  13        0.21        4.03      7.95 o 
   7   2  13        0.35        4.23      8.84 o 
  -7   3  13       31.51       43.35     12.40 o 
  -6   3  13       26.91       29.22     12.18 o 
  -5   3  13       40.28       46.19     13.97 o 
  -4   3  13        2.88        7.65     10.04 o 
  -3   3  13        0.72        5.97      9.27 o 
  -2   3  13      687.48      650.46     25.80 o 
  -1   3  13      118.26      136.52     12.54 o 
   0   3  13     1455.67     1367.11     50.97 o 
   1   3  13      283.31      258.73     18.52 o 
   2   3  13      387.16      364.63     21.88 o 
   3   3  13       23.78       24.19      9.67 o 
   4   3  13       20.59        1.86     10.37 o 
   5   3  13       18.20       16.77      8.33 o 
   6   3  13       97.74       82.36     13.83 o 
  -6   4  13        0.56       12.49     12.49 o 
  -5   4  13        0.62        0.00      9.31 o 
  -4   4  13      166.14      211.01     18.98 o 
  -3   4  13        5.43        9.63      9.63 o 
  -2   4  13      464.51      479.98     26.02 o 
  -1   4  13       74.50       46.31     15.27 o 
   0   4  13        1.75        2.03      7.50 o 
   1   4  13        6.36       17.08      9.21 o 
   2   4  13      383.15      442.91     25.34 o 
   3   4  13       42.76       47.07     11.98 o 
   4   4  13      131.09      137.49     16.04 o 
   5   4  13        0.01        1.04      8.62 o 
  -5   5  13       12.65        6.00     12.88 o 
  -4   5  13      273.85      301.61     22.62 o 
  -3   5  13        0.01        4.28     11.01 o 
  -2   5  13       22.49       21.56     11.35 o 
  -1   5  13       24.79       36.38     10.01 o 
   0   5  13       63.60       56.15     10.80 o 
   1   5  13        2.26        5.71      9.34 o 
   2   5  13        6.63        3.39      9.70 o 
   3   5  13        2.96       17.50      8.36 o 
   4   5  13       96.43       91.01     15.92 o 
  -2   6  13       52.35       68.17     15.98 o 
  -1   6  13        4.24       20.20     10.44 o 
   0   6  13        0.84        1.44      6.44 o 
   1   6  13        1.21        4.99     10.81 o 
   2   6  13       50.27       53.67     13.20 o 
  -6   0  14       73.86       87.35     14.82 o 
  -4   0  14        5.64        0.76      8.47 o 
  -2   0  14      314.79      280.27     14.99 o 
   0   0  14      479.51      489.10     54.22 o 
   2   0  14       23.89       16.67      7.44 o 
   4   0  14      556.01      556.07     26.71 o 
   6   0  14      420.89      461.19     25.22 o 
  -7   1  14        4.40       11.12     10.74 o 
  -6   1  14        0.90        3.39     10.58 o 
  -5   1  14       55.70       73.21     12.62 o 
  -4   1  14      322.24      330.04     20.42 o 
  -3   1  14        2.27        7.43      7.43 o 
  -2   1  14      223.63      189.85     13.43 o 
  -1   1  14       14.75       14.27      6.77 o 
   0   1  14       72.82        9.22     35.56 o 
   1   1  14       58.90       41.74     10.49 o 
   2   1  14      800.88      804.45     28.57 o 
   3   1  14        3.07        0.75      7.41 o 
   4   1  14      302.16      332.15     19.76 o 
   5   1  14        2.34        7.23      8.14 o 
   6   1  14        5.25        7.90      9.18 o 
   7   1  14        9.74        4.27     10.72 o 
  -7   2  14       38.75       25.14     16.07 o 
  -6   2  14      311.65      289.90     23.87 o 
  -5   2  14        3.00        9.36     11.32 o 
  -4   2  14      235.87      229.62     19.32 o 
  -3   2  14      197.42      186.03     16.43 o 
  -2   2  14      275.27      304.56     17.81 o 
  -1   2  14       53.93       36.38      9.54 o 
   0   2  14      860.97      901.45    108.66 o 
   1   2  14       26.83       19.73      7.04 o 
   2   2  14       48.78       47.42      9.08 o 
   3   2  14       36.32       39.12     10.98 o 
   4   2  14        7.33       12.59      8.54 o 
   5   2  14       32.89       32.41      9.28 o 
   6   2  14        1.29        6.07      8.57 o 
   7   2  14       16.39        4.24     10.98 o 
  -6   3  14        4.77        9.66     11.01 o 
  -5   3  14       80.28      103.75     14.03 o 
  -4   3  14      425.34      443.70     24.70 o 
  -3   3  14       84.36       86.72     13.31 o 
  -2   3  14      623.08      579.91     26.66 o 
  -1   3  14        6.83        9.17      7.88 o 
   0   3  14       45.71       41.32     12.39 o 
   1   3  14       13.55       19.18      7.65 o 
   2   3  14       90.73      108.47     13.85 o 
   3   3  14       44.97       39.59     10.83 o 
   4   3  14        6.13       13.57      6.85 o 
   5   3  14       21.37       31.29     11.16 o 
   6   3  14        0.79        0.00      9.65 o 
  -6   4  14        3.80       11.27     10.35 o 
  -5   4  14       25.12       36.83     13.03 o 
  -4   4  14        3.70        6.54     10.41 o 
  -3   4  14        0.99       10.07      8.76 o 
  -2   4  14      419.33      414.51     25.39 o 
  -1   4  14       40.65       44.32     12.21 o 
   0   4  14      312.45      356.44     24.11 o 
   1   4  14        3.96        6.43     11.35 o 
   2   4  14       13.48       15.77     10.46 o 
   3   4  14        1.82        2.03     10.40 o 
   4   4  14       14.38        5.18     10.47 o 
   5   4  14        8.27       12.74      9.79 o 
  -4   5  14       44.18       34.21     11.48 o 
  -3   5  14       31.22       26.66     13.33 o 
  -2   5  14        9.18        4.27     10.72 o 
  -1   5  14       17.22       30.36     12.15 o 
   0   5  14       64.93       61.03     11.30 o 
   1   5  14       20.67       38.32     12.25 o 
   2   5  14       46.91       31.27     12.49 o 
   3   5  14       27.51       33.50     13.37 o 
   4   5  14        0.01       12.31     12.31 o 
  -2   6  14        1.56        4.62     10.52 o 
  -1   6  14       23.43       29.57     12.84 o 
   0   6  14        4.90       22.11     12.43 o 
   1   6  14       80.97       64.43     15.90 o 
  -7   0  15       22.68       33.53     13.49 o 
  -5   0  15      170.21      198.09     19.54 o 
  -3   0  15      182.58      157.02     15.30 o 
  -1   0  15       44.66       57.34      8.76 o 
   1   0  15      333.47      335.88     18.21 o 
   3   0  15     1066.10     1114.98     34.35 o 
   5   0  15        1.32       20.63     10.26 o 
   7   0  15       85.13      116.06     14.58 o 
  -7   1  15      219.25      208.02     22.49 o 
  -6   1  15       23.24       25.90     12.50 o 
  -5   1  15      172.28      184.84     18.64 o 
  -4   1  15       22.09       22.37      9.90 o 
  -3   1  15       14.81       10.73      8.50 o 
  -2   1  15       11.68        9.70      7.88 o 
  -1   1  15      491.73      498.01     21.87 o 
   0   1  15      285.65      236.32     52.20 o 
   1   1  15      732.56      755.37     26.96 o 
   2   1  15      279.79      269.36     19.26 o 
   3   1  15        4.28        4.20      8.77 o 
   4   1  15        3.08        9.22      9.22 o 
   5   1  15      188.51      216.67     18.30 o 
   6   1  15       17.84        3.08      9.85 o 
   7   1  15        0.01       11.83      7.34 o 
  -7   2  15        2.78        6.43     13.46 o 
  -6   2  15      157.70      151.13     18.73 o 
  -5   2  15      182.51      167.90     19.21 o 
  -4   2  15      126.23      113.27     15.19 o 
  -3   2  15      702.97      688.24     28.38 o 
  -2   2  15      133.24      138.58     14.04 o 
  -1   2  15      188.84      187.93     16.22 o 
   0   2  15      187.38      127.63     33.31 o 
   1   2  15      113.17      109.28     12.48 o 
   2   2  15       14.33       10.56      7.72 o 
   3   2  15      166.40      191.62     16.04 o 
   4   2  15        2.35       11.30      7.97 o 
   5   2  15        1.33        9.89      9.55 o 
   6   2  15       27.13       28.08      9.40 o 
  -6   3  15       10.12       22.56     11.53 o 
  -5   3  15       52.96       67.19     13.19 o 
  -4   3  15       15.39        7.35     12.04 o 
  -3   3  15       26.97       44.44     10.83 o 
  -2   3  15       30.41       23.13     10.25 o 
  -1   3  15      393.80      422.54     24.35 o 
   0   3  15       38.41       44.09      8.51 o 
   1   3  15       29.78       31.25      8.44 o 
   2   3  15        0.06       13.85      6.58 o 
   3   3  15       65.77       46.48     13.62 o 
   4   3  15       64.50       70.38     12.49 o 
   5   3  15       40.64       33.15      9.95 o 
   6   3  15        8.49       13.89      9.46 o 
  -5   4  15        0.00        0.00     11.61 o 
  -4   4  15       56.78       70.71     14.58 o 
  -3   4  15       28.33       43.18     10.28 o 
  -2   4  15        0.06        2.08      9.08 o 
  -1   4  15        7.80        6.27     10.17 o 
   0   4  15      131.13      123.67     20.35 o 
   1   4  15      133.55      128.33     17.38 o 
   2   4  15      135.01      143.94     17.67 o 
   3   4  15        1.03        2.14      8.46 o 
   4   4  15       29.00       27.83     12.11 o 
   5   4  15       16.63        8.59     10.30 o 
  -4   5  15        0.67       11.93     11.93 o 
  -3   5  15        3.63        4.66     12.05 o 
  -2   5  15      134.21      143.53     19.85 o 
  -1   5  15        0.63        3.51     11.03 o 
   0   5  15       67.61       94.92     14.51 o 
   1   5  15        6.53       24.85     10.72 o 
   2   5  15        0.05       13.21     10.55 o 
   3   5  15       25.86       27.52     11.95 o 
  -1   6  15        0.03        1.27     11.66 o 
   0   6  15       23.20        0.46     10.41 o 
  -6   0  16       66.15       34.23     15.17 o 
  -4   0  16      109.64      111.96     13.89 o 
  -2   0  16      228.05      223.02     14.30 o 
   0   0  16     2469.45     2519.26    178.17 o 
   2   0  16        9.45        7.43      8.88 o 
   4   0  16      874.82      917.49     34.42 o 
   6   0  16       78.09       97.41     14.56 o 
  -7   1  16       37.08       38.59     12.11 o 
  -6   1  16        0.06        8.58     12.68 o 
  -5   1  16       45.33       42.52     12.36 o 
  -4   1  16      181.64      182.71     17.47 o 
  -3   1  16       48.10       54.48     10.12 o 
  -2   1  16      613.84      600.81     23.99 o 
  -1   1  16      151.52      136.30     15.65 o 
   0   1  16      195.53      192.07     30.09 o 
   1   1  16       20.18        4.18      9.03 o 
   2   1  16     1838.03     1808.20     43.75 o 
   3   1  16      221.71      203.08     16.85 o 
   4   1  16      135.27      116.51     15.68 o 
   5   1  16       29.92       29.79     12.40 o 
   6   1  16       62.07       61.74     13.01 o 
  -7   2  16        5.23       13.36     12.15 o 
  -6   2  16      111.57      111.67     18.39 o 
  -5   2  16        2.08        9.04     10.22 o 
  -4   2  16       25.43        4.02     11.00 o 
  -3   2  16        4.45       17.08      7.34 o 
  -2   2  16      449.10      493.36     23.79 o 
  -1   2  16       28.68       21.94     12.30 o 
   0   2  16      892.56      827.22     76.07 o 
   1   2  16      159.98      132.63     16.19 o 
   2   2  16       25.68       14.13      9.73 o 
   3   2  16       37.06       33.66     10.27 o 
   4   2  16      125.25      134.13     14.65 o 
   5   2  16      106.84      100.20     15.89 o 
   6   2  16       34.60       42.53     12.92 o 
  -6   3  16       12.45        0.00     12.65 o 
  -5   3  16        0.11        7.24     11.44 o 
  -4   3  16      399.35      434.05     25.96 o 
  -3   3  16       17.03       37.98     12.08 o 
  -2   3  16      260.25      238.52     19.08 o 
  -1   3  16       23.50        3.88     12.71 o 
   0   3  16        1.10        1.73      6.15 o 
   1   3  16       30.72       17.64     11.38 o 
   2   3  16       15.12       20.89      8.27 o 
   3   3  16       62.87       89.45     13.06 o 
   4   3  16       14.38        2.07      9.67 o 
   5   3  16        1.72       11.72     11.72 o 
  -5   4  16       71.17       55.79     17.12 o 
  -4   4  16       25.86       10.72     14.37 o 
  -3   4  16        0.15        5.49     10.12 o 
  -2   4  16       11.84       18.20     11.09 o 
  -1   4  16      126.20      160.20     17.18 o 
   0   4  16        0.03        8.18      6.60 o 
   1   4  16      105.24      119.74     17.50 o 
   2   4  16        0.44        2.35     10.05 o 
   3   4  16       12.34       15.72     10.00 o 
   4   4  16        0.01        9.51      9.51 o 
   5   4  16        0.60       13.15      8.93 o 
  -4   5  16        1.42        3.72      8.88 o 
  -3   5  16      199.05      239.28     22.38 o 
  -2   5  16        2.06        2.36     10.15 o 
  -1   5  16       27.11       18.46     11.13 o 
   0   5  16        4.80        0.26      7.62 o 
   1   5  16       29.88       68.53     14.42 o 
   2   5  16        0.74        3.76      8.83 o 
   3   5  16       41.85       63.42     12.83 o 
  -7   0  17        7.65       13.73     13.73 o 
  -5   0  17       13.16       23.63      9.40 o 
  -3   0  17       79.62       77.76     13.62 o 
  -1   0  17      479.44      485.55     23.47 o 
   1   0  17      189.43      187.32     17.10 o 
   3   0  17      139.77      111.80     14.45 o 
   5   0  17      124.94      116.98     16.63 o 
  -7   1  17       44.97       28.89     14.89 o 
  -6   1  17        8.41        6.35     13.90 o 
  -5   1  17        0.16        9.19     11.73 o 
  -4   1  17      202.16      231.53     19.82 o 
  -3   1  17        1.90        9.99      9.99 o 
  -2   1  17       38.86       36.14     10.70 o 
  -1   1  17       50.27       21.28     11.89 o 
   0   1  17       69.20      229.36    229.36 o 
   1   1  17      139.10      136.20     20.57 o 
   2   1  17       31.00       26.16     11.43 o 
   3   1  17       21.21       12.50     11.85 o 
   4   1  17       24.17       24.88     10.43 o 
   5   1  17        8.50        6.20      8.79 o 
   6   1  17        3.59       11.86      7.90 o 
  -6   2  17       12.83       24.72     14.29 o 
  -5   2  17       97.51       85.70     15.38 o 
  -4   2  17       45.37       29.82     13.67 o 
  -3   2  17        4.09        6.79      8.57 o 
  -2   2  17      764.72      829.43     32.69 o 
  -1   2  17       54.22       40.06     12.64 o 
   0   2  17       24.71       22.94     13.74 o 
   1   2  17      114.35       90.09     14.94 o 
   2   2  17       91.26       78.77     14.70 o 
   3   2  17      279.33      330.53     21.88 o 
   4   2  17        0.62       11.82     11.82 o 
   5   2  17      167.64      185.42     18.42 o 
   6   2  17        3.62        5.42      9.62 o 
  -6   3  17       34.99       49.43     13.98 o 
  -5   3  17        0.64       18.82      9.41 o 
  -4   3  17      163.64      154.78     17.87 o 
  -3   3  17       45.22       48.64     12.32 o 
  -2   3  17       20.37        9.16     10.96 o 
  -1   3  17        4.55       11.39      9.36 o 
   0   3  17      433.77      426.56     18.21 o 
   1   3  17        7.45        9.33      9.33 o 
   2   3  17       46.54       36.48     12.30 o 
   3   3  17        0.16        6.55     10.07 o 
   4   3  17        1.18        2.17      8.15 o 
   5   3  17       65.21       58.85     14.08 o 
  -5   4  17        1.23       13.03     14.47 o 
  -4   4  17       25.12       20.86     14.75 o 
  -3   4  17        0.40        5.77      8.84 o 
  -2   4  17       59.18       93.96     14.12 o 
  -1   4  17        0.01       18.69      9.74 o 
   0   4  17        3.28        0.51     10.52 o 
   1   4  17       65.61       48.14     14.65 o 
   2   4  17       93.18       92.78     14.40 o 
   3   4  17       10.38       15.10      8.20 o 
   4   4  17       38.79       48.56     12.73 o 
  -3   5  17        1.42        7.45     11.01 o 
  -2   5  17       44.64       51.93     13.57 o 
  -1   5  17        3.09        6.48     10.80 o 
   0   5  17       55.91       43.32     24.80 o 
   1   5  17        1.91       14.79      9.81 o 
   2   5  17       18.45       16.65     11.83 o 
  -6   0  18       12.05       22.52     13.35 o 
  -4   0  18      229.61      227.99     19.82 o 
  -2   0  18     3120.11     2966.21     56.62 o 
   0   0  18      568.76      742.80     25.27 o 
   2   0  18      330.46      288.90     19.87 o 
   4   0  18        0.40        6.26      9.57 o 
   6   0  18       14.12       18.11     10.66 o 
  -6   1  18       50.45       26.46     14.95 o 
  -5   1  18       44.61       16.70     15.10 o 
  -4   1  18      598.51      602.04     30.81 o 
  -3   1  18       55.08       69.26     12.93 o 
  -2   1  18        3.78        2.68      9.60 o 
  -1   1  18      453.47      488.33     25.23 o 
   0   1  18     1220.82     1243.31     27.97 o 
   1   1  18     1361.64     1222.83     43.04 o 
   2   1  18       63.59       64.35     12.26 o 
   3   1  18      539.26      569.36     29.58 o 
   4   1  18       81.26       69.40     13.66 o 
   5   1  18      127.63      108.05     16.42 o 
   6   1  18        0.93        4.43      9.68 o 
  -6   2  18      185.74      164.45     24.04 o 
  -5   2  18        8.69        7.50     14.21 o 
  -4   2  18        0.04        1.18     10.60 o 
  -3   2  18        1.17       11.26     10.34 o 
  -2   2  18      229.95      200.46     19.74 o 
  -1   2  18      227.25      264.94     20.47 o 
   0   2  18       13.22       11.24     11.24 o 
   1   2  18       12.01        3.19     12.04 o 
   2   2  18      261.92      253.46     20.72 o 
   3   2  18      104.30       99.57     16.03 o 
   4   2  18       30.19       44.55     14.09 o 
   5   2  18       75.35       77.96     14.48 o 
  -5   3  18       60.33       99.97     17.90 o 
  -4   3  18      151.18      143.96     18.05 o 
  -3   3  18      381.12      421.79     25.74 o 
  -2   3  18        3.35        0.00     10.84 o 
  -1   3  18      280.62      290.48     23.61 o 
   0   3  18       68.20       46.00      9.80 o 
   1   3  18       15.28       30.48     10.11 o 
   2   3  18       30.31       36.28     12.92 o 
   3   3  18        0.65        5.81     10.98 o 
   4   3  18        0.02        6.74      8.80 o 
   5   3  18        5.92        5.57     10.30 o 
  -4   4  18       23.72       34.52     14.15 o 
  -3   4  18        4.08        1.23     11.87 o 
  -2   4  18       46.71       40.62     13.88 o 
  -1   4  18      103.33      114.38     16.96 o 
   0   4  18       14.78       31.79      8.86 o 
   1   4  18      172.46      178.23     19.01 o 
   2   4  18        0.31        8.78     11.93 o 
   3   4  18       47.40       66.47     12.20 o 
   4   4  18       18.84       13.97     10.27 o 
  -2   5  18        1.10       10.29     12.93 o 
  -1   5  18        0.12        4.08     10.57 o 
   0   5  18        6.38        1.93      9.77 o 
   1   5  18       10.72        2.73     13.83 o 
   2   5  18        2.96        3.96      9.48 o 
  -5   0  19      186.69      184.51     20.76 o 
  -3   0  19     2776.20     2515.66     58.45 o 
  -1   0  19     3058.77     3184.27     61.78 o 
   1   0  19      292.39      323.36     21.08 o 
   3   0  19        0.61        4.22      9.20 o 
   5   0  19        0.37        3.44     10.21 o 
  -6   1  19      242.50      199.03     23.75 o 
  -5   1  19      268.89      253.82     24.86 o 
  -4   1  19      164.44      141.14     18.57 o 
  -3   1  19      133.12      118.65     17.46 o 
  -2   1  19        0.40        0.90      8.57 o 
  -1   1  19      427.99      365.03     26.39 o 
   0   1  19       63.84       19.03     19.03 o 
   1   1  19      662.14      627.53     32.65 o 
   2   1  19       44.27       71.12     12.93 o 
   3   1  19       22.84       16.43     10.60 o 
   4   1  19       12.21        1.10     10.27 o 
   5   1  19       27.12       41.67     12.10 o 
  -6   2  19        0.31       32.02     13.20 o 
  -5   2  19      142.68      131.85     19.59 o 
  -4   2  19      212.99      185.14     22.98 o 
  -3   2  19       37.44       33.67     12.27 o 
  -2   2  19        0.14       10.85     10.85 o 
  -1   2  19       31.88       22.10     12.29 o 
   0   2  19      203.29      184.15     13.23 o 
   1   2  19      622.88      568.07     30.83 o 
   2   2  19        1.51       13.25     13.25 o 
   3   2  19      718.23      722.16     34.71 o 
   4   2  19       11.53        8.00     11.47 o 
   5   2  19       40.63       36.30     12.53 o 
  -5   3  19        1.17        4.05     12.55 o 
  -4   3  19       39.11       38.87     13.86 o 
  -3   3  19        6.15        0.00     12.52 o 
  -2   3  19      402.44      406.95     25.75 o 
  -1   3  19       27.77       40.86     14.27 o 
   0   3  19       51.37       42.95     17.50 o 
   1   3  19      103.98      100.59     15.94 o 
   2   3  19        0.09       14.06     14.06 o 
   3   3  19       62.00       52.90     12.25 o 
   4   3  19        1.90        9.32      9.32 o 
  -4   4  19      127.20      152.28     19.25 o 
  -3   4  19       73.79       81.22     15.13 o 
  -2   4  19       27.26       32.55     14.23 o 
  -1   4  19      135.06      180.85     19.05 o 
   0   4  19        0.93        6.47      7.29 o 
   1   4  19        0.14       10.75     11.72 o 
   2   4  19       16.27       52.57     12.29 o 
   3   4  19       31.88       43.85     12.26 o 
  -1   5  19       17.78        1.40     12.60 o 
   0   5  19       59.31       73.89     11.52 o 
   1   5  19       35.73       41.55     13.08 o 
  -6   0  20       13.22       13.81     13.81 o 
  -4   0  20      186.42      162.62     20.92 o 
  -2   0  20       26.35       16.55     11.97 o 
   0   0  20       16.39       43.40     28.60 o 
   2   0  20      254.77      314.12     21.57 o 
   4   0  20       18.00       23.13     13.98 o 
  -6   1  20       47.70       65.41     16.55 o 
  -5   1  20      163.11      176.19     21.36 o 
  -4   1  20       32.33       54.35     13.76 o 
  -3   1  20      259.36      249.94     21.15 o 
  -2   1  20        1.18       10.26     10.26 o 
  -1   1  20      607.06      597.44     31.49 o 
   0   1  20      170.35      185.52     26.81 o 
   1   1  20      263.12      246.43     22.74 o 
   2   1  20       26.61       23.05     13.86 o 
   3   1  20       40.69       30.21     12.52 o 
   4   1  20      182.23      192.35     20.10 o 
   5   1  20       12.21        3.57     10.92 o 
  -5   2  20        2.46        2.62     12.59 o 
  -4   2  20        5.22        2.50     12.24 o 
  -3   2  20       69.51       55.36     14.07 o 
  -2   2  20       59.93       69.06     12.85 o 
  -1   2  20       72.07       53.00     14.51 o 
   0   2  20        1.51        9.28      9.28 o 
   1   2  20        1.04       10.27     10.27 o 
   2   2  20      169.11      181.47     18.10 o 
   3   2  20        2.04        3.67     11.68 o 
   4   2  20       19.34       17.87     10.73 o 
   5   2  20       14.47       16.48     10.06 o 
  -5   3  20      204.71      146.12     21.18 o 
  -4   3  20       81.98       58.86     16.15 o 
  -3   3  20      366.20      364.38     24.24 o 
  -2   3  20       12.32        6.13     13.72 o 
  -1   3  20       95.68       63.14     17.84 o 
   0   3  20        1.13        9.48      9.48 o 
   1   3  20        1.98       11.74     11.74 o 
   2   3  20       14.83       20.68      9.93 o 
   3   3  20       34.16       37.79     13.74 o 
   4   3  20        8.32        4.86      9.69 o 
  -3   4  20        0.07        7.94     11.18 o 
  -2   4  20       13.38        5.27     13.90 o 
  -1   4  20      118.48      159.68     21.39 o 
   0   4  20        6.17        5.55      8.54 o 
   1   4  20      153.88      185.56     22.24 o 
   2   4  20       20.79       14.97      9.89 o 
   3   4  20       11.63       15.55     11.47 o 
  -5   0  21      637.56      568.73     34.09 o 
  -3   0  21      744.85      733.07     34.08 o 
  -1   0  21       10.68       14.66     11.76 o 
   1   0  21       74.58       83.76     14.46 o 
   3   0  21       61.80       86.44     14.99 o 
   5   0  21        1.47       11.02     11.02 o 
  -5   1  21       88.28       85.66     17.16 o 
  -4   1  21        3.63        1.19     12.32 o 
  -3   1  21       61.13       36.83     15.00 o 
  -2   1  21        0.45        5.59     10.50 o 
  -1   1  21      229.16      193.38     24.77 o 
   0   1  21       11.23        3.75     10.30 o 
   1   1  21       21.64       10.75     14.54 o 
   2   1  21      125.11       98.99     17.59 o 
   3   1  21       14.38        6.14     12.01 o 
   4   1  21        2.13        7.34     10.39 o 
   5   1  21       14.70       15.80     11.94 o 
  -5   2  21        8.56       12.53     11.61 o 
  -4   2  21       21.48       10.39     13.95 o 
  -3   2  21        9.42        7.27     11.24 o 
  -2   2  21       24.07       19.03      9.45 o 
  -1   2  21        3.28        6.04     11.80 o 
   0   2  21       41.54       14.97     14.97 o 
   1   2  21       76.78       74.21     15.57 o 
   2   2  21       16.71       27.02     12.46 o 
   3   2  21        5.28        8.91     11.67 o 
   4   2  21       64.46       43.37     14.58 o 
  -4   3  21        0.68       12.28     11.77 o 
  -3   3  21        0.77       11.70     12.61 o 
  -2   3  21       37.53       26.88     13.51 o 
  -1   3  21       65.99       60.11     15.94 o 
   0   3  21        6.43        9.58     11.44 o 
   1   3  21       12.23       12.29     11.42 o 
   2   3  21       29.03       57.02     12.92 o 
   3   3  21        5.35       14.42     10.03 o 
  -3   4  21       11.81        6.94     11.65 o 
  -2   4  21       99.24      124.93     18.79 o 
  -1   4  21        0.02       15.93     15.93 o 
   0   4  21       34.84       26.14      9.73 o 
   1   4  21       27.40        2.90     12.69 o 
   2   4  21       24.14        2.83     14.45 o 
  -4   0  22       55.22       76.75     16.61 o 
  -2   0  22        0.39       11.03     11.03 o 
   0   0  22      283.95      312.53     19.86 o 
   2   0  22       57.44       53.42     11.93 o 
   4   0  22       74.69       87.79     16.38 o 
  -5   1  22        2.72        8.46     15.08 o 
  -4   1  22       65.40       65.29     16.68 o 
  -3   1  22       15.25       24.45     11.76 o 
  -2   1  22      240.76      250.06     22.65 o 
  -1   1  22       51.22        0.00     18.42 o 
   0   1  22        9.80        3.14     10.18 o 
   1   1  22       28.61       12.66     16.00 o 
   2   1  22      227.13      227.48     23.81 o 
   3   1  22        9.31        0.00     13.85 o 
   4   1  22       47.24       54.87     13.38 o 
  -4   2  22       33.04       14.98     12.35 o 
  -3   2  22        8.15        1.32     13.13 o 
  -2   2  22       52.27       89.40     15.74 o 
  -1   2  22       55.04       53.57     16.49 o 
   0   2  22      278.32      297.48     49.97 o 
   1   2  22      160.56      149.71     20.82 o 
   2   2  22       20.47        2.67     14.95 o 
   3   2  22       31.96       14.62     13.71 o 
   4   2  22       13.79       21.85     10.82 o 
  -4   3  22        1.19       15.53     11.97 o 
  -3   3  22       60.58       72.23     15.58 o 
  -2   3  22       50.91       78.24     15.41 o 
  -1   3  22       11.96        9.64     12.30 o 
   0   3  22        2.81       16.23     16.23 o 
   1   3  22       48.80       18.68     17.24 o 
   2   3  22        7.51       29.74     14.05 o 
   3   3  22      102.90       87.08     17.26 o 
  -2   4  22        4.25        5.77     13.85 o 
  -1   4  22      103.36      137.94     20.80 o 
   0   4  22        3.48       10.45      8.83 o 
   1   4  22       60.73       64.83     17.02 o 
  -5   0  23       23.48       14.56     14.16 o 
  -3   0  23        0.29       10.02     10.67 o 
  -1   0  23       16.97       15.52      9.76 o 
   1   0  23       39.58       37.03     14.87 o 
   3   0  23      107.30       95.48     18.43 o 
  -4   1  23        5.80       16.37     11.08 o 
  -3   1  23       28.62       15.50     14.83 o 
  -2   1  23        0.60       12.39     12.39 o 
  -1   1  23       42.52       11.40     17.10 o 
   0   1  23       49.02       69.88     10.66 o 
   1   1  23      101.13      112.66     19.72 o 
   2   1  23        2.40        2.68     10.72 o 
   3   1  23        0.00       14.94      9.92 o 
   4   1  23       43.81       37.12     12.41 o 
  -4   2  23        7.97        5.63     13.59 o 
  -3   2  23      192.64      226.06     22.15 o 
  -2   2  23      141.30      118.40     16.32 o 
  -1   2  23      128.16      152.43     18.61 o 
   0   2  23        0.16       10.10     10.10 o 
   1   2  23        9.21       17.06     14.28 o 
   2   2  23       75.55      106.16     17.50 o 
   3   2  23       60.29       80.20     15.78 o 
  -3   3  23        4.22        4.28     13.21 o 
  -2   3  23       23.39        9.90     14.71 o 
  -1   3  23      114.78      109.52     19.20 o 
   0   3  23      182.85      170.60     25.85 o 
   1   3  23      107.81       89.47     21.05 o 
   2   3  23        2.26        7.28     11.32 o 
  -4   0  24       26.62       32.20     13.22 o 
  -2   0  24       20.95       19.00     11.80 o 
   0   0  24      330.99      357.46     53.18 o 
   2   0  24      229.92      210.37     22.49 o 
  -4   1  24       17.60       17.07     17.07 o 
  -3   1  24       53.89       61.02     15.75 o 
  -2   1  24      119.81      114.04     18.73 o 
  -1   1  24       11.45       18.62     18.62 o 
   0   1  24       24.27       32.58     25.32 o 
   1   1  24       15.89        9.94     16.13 o 
   2   1  24       24.96       41.26     14.69 o 
   3   1  24       21.92       16.89     11.92 o 
  -3   2  24       13.66       18.37     13.48 o 
  -2   2  24        3.91       13.44     13.44 o 
  -1   2  24      104.02       29.79     24.45 o 
   0   2  24        5.63        5.67     14.51 o 
   1   2  24       52.79       47.33     15.01 o 
   2   2  24       19.09       39.72     14.67 o 
  -2   3  24       14.22       32.42     12.89 o 
  -1   3  24        8.10       16.56     17.25 o 
   0   3  24       30.36       20.01     28.28 o 
   1   3  24        9.14       16.96     11.91 o 
  -3   0  25      209.80      191.72     22.70 o 
  -1   0  25       13.62       24.06     11.36 o 
   1   0  25      119.10      138.03     19.06 o 
  -3   1  25       20.19       21.35     16.47 o 
  -2   1  25        2.01        0.00     13.31 o 
  -1   1  25      227.83      233.59     25.73 o 
   0   1  25        9.35       10.04     11.07 o 
   1   1  25       62.48       61.81     16.95 o 
   2   1  25       39.52       19.31     16.69 o 
  -2   2  25        5.92       10.25     15.11 o 
  -1   2  25        3.07       15.34     15.34 o 
   0   2  25       27.64       15.45     15.45 o 
   1   2  25       82.65       33.85     18.63 o 
  -2   0  26      183.09      131.98     17.43 o 
   0   0  26      656.43      716.80     57.88 o 
  -2   1  26      381.40      333.25     27.78 o 
  -1   1  26       22.46       22.36     22.36 o 
   0   1  26        7.04       10.36     10.36 o 
   1   1  26        2.55        9.25     14.58 o 
   0   2  26      157.97      108.06     21.22 o 
                                                 
