# Supplementary material for: 2-(1-Benzo­thio­phen-2-yl)-4H-1,3,4-oxa­diazin-5(6H)-one
Source: Acta Crystallogr Sect E Struct Rep Online. 2013 Dec 14;70(Pt 1):o41. doi: 10.1107/S1600536813033291 (PMC3914084; doi:10.1107/S1600536813033291)
Supplement: Supplementary file 3 [file e-70-00o41-Isup3.cml]

<?xml version="1.0" encoding="UTF-8"?>
<cml convention="cmlDict:cmllite" xmlns="http://www.xml-cml.org/schema" xmlns:cmlDict="http://www.xml-cml.org/dictionary/cml/" xmlns:nameDict="http://www.xml-cml.org/dictionary/cml/name/">
  <molecule id="m1">
    <name dictRef="nameDict:unknown">2-(1-Benzothiophen-2-yl)-4H-1,3,4-oxadiazin-5(6H)-one</name>
    <atomArray>
      <atom id="a12" elementType="O" hydrogenCount="0">
        <label value="1" dictRef="cmlDict:locant"/>
      </atom>
      <atom id="a13" elementType="C" hydrogenCount="0">
        <label value="2" dictRef="cmlDict:locant"/>
      </atom>
      <atom id="a14" elementType="N" hydrogenCount="0">
        <label value="3" dictRef="cmlDict:locant"/>
        <label value="N" dictRef="cmlDict:locant"/>
      </atom>
      <atom id="a15" elementType="N">
        <label value="4" dictRef="cmlDict:locant"/>
        <label value="N'" dictRef="cmlDict:locant"/>
      </atom>
      <atom id="a16" elementType="C" hydrogenCount="0">
        <label value="5" dictRef="cmlDict:locant"/>
      </atom>
      <atom id="a17" elementType="C">
        <label value="6" dictRef="cmlDict:locant"/>
      </atom>
      <atom id="a19" elementType="O" hydrogenCount="0">
        <label value="O" dictRef="cmlDict:locant"/>
      </atom>
      <atom id="a38" elementType="H"/>
      <atom id="a39" elementType="H"/>
      <atom id="a40" elementType="H"/>
      <atom id="a29" elementType="S" hydrogenCount="0">
        <label value="1" dictRef="cmlDict:locant"/>
        <label value="S" dictRef="cmlDict:locant"/>
      </atom>
      <atom id="a30" elementType="C" hydrogenCount="0">
        <label value="2" dictRef="cmlDict:locant"/>
      </atom>
      <atom id="a31" elementType="C">
        <label value="3" dictRef="cmlDict:locant"/>
      </atom>
      <atom id="a32" elementType="C" hydrogenCount="0">
        <label value="3a" dictRef="cmlDict:locant"/>
      </atom>
      <atom id="a33" elementType="C">
        <label value="4" dictRef="cmlDict:locant"/>
      </atom>
      <atom id="a34" elementType="C">
        <label value="5" dictRef="cmlDict:locant"/>
      </atom>
      <atom id="a35" elementType="C">
        <label value="6" dictRef="cmlDict:locant"/>
      </atom>
      <atom id="a36" elementType="C">
        <label value="7" dictRef="cmlDict:locant"/>
      </atom>
      <atom id="a37" elementType="C" hydrogenCount="0">
        <label value="7a" dictRef="cmlDict:locant"/>
      </atom>
      <atom id="a41" elementType="H"/>
      <atom id="a42" elementType="H"/>
      <atom id="a43" elementType="H"/>
      <atom id="a44" elementType="H"/>
      <atom id="a45" elementType="H"/>
    </atomArray>
    <bondArray>
      <bond id="a12_a13" atomRefs2="a12 a13" order="S"/>
      <bond id="a13_a14" atomRefs2="a13 a14" order="D"/>
      <bond id="a14_a15" atomRefs2="a14 a15" order="S"/>
      <bond id="a15_a16" atomRefs2="a15 a16" order="S"/>
      <bond id="a16_a17" atomRefs2="a16 a17" order="S"/>
      <bond id="a12_a17" atomRefs2="a12 a17" order="S"/>
      <bond id="a16_a19" atomRefs2="a16 a19" order="D"/>
      <bond id="a15_a38" atomRefs2="a15 a38" order="S"/>
      <bond id="a17_a39" atomRefs2="a17 a39" order="S"/>
      <bond id="a17_a40" atomRefs2="a17 a40" order="S"/>
      <bond id="a29_a30" atomRefs2="a29 a30" order="S"/>
      <bond id="a30_a31" atomRefs2="a30 a31" order="D"/>
      <bond id="a31_a32" atomRefs2="a31 a32" order="S"/>
      <bond id="a32_a37" atomRefs2="a32 a37" order="D"/>
      <bond id="a29_a37" atomRefs2="a29 a37" order="S"/>
      <bond id="a36_a35" atomRefs2="a36 a35" order="D"/>
      <bond id="a35_a34" atomRefs2="a35 a34" order="S"/>
      <bond id="a34_a33" atomRefs2="a34 a33" order="D"/>
      <bond id="a37_a36" atomRefs2="a37 a36" order="S"/>
      <bond id="a33_a32" atomRefs2="a33 a32" order="S"/>
      <bond id="a31_a41" atomRefs2="a31 a41" order="S"/>
      <bond id="a33_a42" atomRefs2="a33 a42" order="S"/>
      <bond id="a34_a43" atomRefs2="a34 a43" order="S"/>
      <bond id="a35_a44" atomRefs2="a35 a44" order="S"/>
      <bond id="a36_a45" atomRefs2="a36 a45" order="S"/>
      <bond id="a30_a13" atomRefs2="a30 a13" order="S"/>
    </bondArray>
  </molecule>
</cml>
